# Supplementary material for: 1′,5-Dinitro-2′-phenyl-2′,3′,5′,6′,7′,7a’-hexa­hydro­spiro­[indoline-3,3′-1′H-pyrrolizin]-2-one
Source: Acta Crystallogr Sect E Struct Rep Online. 2008 Aug 13;64(Pt 9):o1740. doi: 10.1107/S1600536808025038 (PMC2960711; doi:10.1107/S1600536808025038)
Supplement: Supplementary file 2 [file e-64-o1740-Isup2.hkl]

# 
# h,k,l, Fc-squared, Fo-squared, sigma(Fo-squared) and status flag 
# 
data_I
_shelx_title ' a in P2(1)/c' 
_shelx_refln_list_code          4 
_shelx_F_calc_maximum      161.91 
_exptl_crystal_F_000       824.00 
_reflns_d_resolution_high  0.7571 
 
loop_ 
 _symmetry_equiv_pos_as_xyz 
 'x, y, z' 
 '-x, y+1/2, -z+1/2' 
 '-x, -y, -z' 
 'x, -y-1/2, z-1/2' 
 
_cell_length_a    13.9979 
_cell_length_b     7.9634 
_cell_length_c    16.3589 
_cell_angle_alpha  90.000 
_cell_angle_beta   99.695 
_cell_angle_gamma  90.000 
 
_shelx_F_squared_multiplier     1.000 
 
loop_ 
 _refln_index_h 
 _refln_index_k 
 _refln_index_l 
 _refln_F_squared_calc 
 _refln_F_squared_meas 
 _refln_F_squared_sigma 
 _refln_observed_status 
   2   0   0    14606.93    14757.84     84.12 o 
   3   0   0      931.57      794.55     35.23 o 
   4   0   0     3970.27     3909.24     55.73 o 
   5   0   0       11.21        9.96      5.42 o 
   6   0   0     2580.42     2523.51    120.25 o 
   7   0   0      573.43      599.74     25.01 o 
   8   0   0       10.68        9.89      7.09 o 
   9   0   0       22.82       18.57      9.01 o 
  10   0   0      282.41      256.77     20.85 o 
  11   0   0     1025.01     1022.52     41.93 o 
  12   0   0      477.33      429.07     29.46 o 
  13   0   0       47.16       20.58     13.92 o 
  14   0   0       79.02       46.09     27.01 o 
  15   0   0      121.08      185.95     40.90 o 
  16   0   0        2.07       -5.19     24.13 o 
  17   0   0      109.89      120.61     42.59 o 
  18   0   0        4.85       14.82     34.44 o 
   1   1   0     2458.88     2564.52     24.44 o 
   2   1   0     1499.02     1520.55     14.61 o 
   3   1   0     1315.96     1276.76     32.91 o 
   4   1   0      358.99      326.67      9.51 o 
   5   1   0      477.70      516.03     13.47 o 
   6   1   0      279.42      252.73     10.76 o 
   7   1   0     2633.63     2782.53     36.79 o 
   8   1   0     1418.68     1493.96     28.92 o 
   9   1   0       58.67       35.80      7.75 o 
  10   1   0       54.94       37.12      8.23 o 
  11   1   0      126.18      111.79     12.44 o 
  12   1   0      276.66      239.80     17.38 o 
  13   1   0       13.63        7.08     11.40 o 
  14   1   0       60.05       30.45     13.40 o 
  15   1   0      117.52       89.74     23.61 o 
  16   1   0       56.91       33.46     20.55 o 
  17   1   0       13.16       21.32     22.67 o 
  18   1   0       35.84       11.53     22.68 o 
   0   2   0     2808.39     2870.57     36.21 o 
   1   2   0     5512.92     5567.44     33.90 o 
   2   2   0     2729.93     2679.40     23.70 o 
   3   2   0      115.38       85.55      5.17 o 
   4   2   0     2734.46     2798.93     27.07 o 
   5   2   0      274.64      234.15      9.90 o 
   6   2   0      884.94      930.43     19.96 o 
   7   2   0      444.91      409.48     14.38 o 
   8   2   0     1010.02     1021.39     24.15 o 
   9   2   0      107.06       91.70     10.04 o 
  10   2   0        0.29       -0.09      6.26 o 
  11   2   0       88.92       44.41     11.94 o 
  12   2   0       15.49       11.58     11.01 o 
  13   2   0       38.20       22.86     12.69 o 
  14   2   0       33.96       30.25     14.42 o 
  15   2   0        0.38       -2.00     13.58 o 
  16   2   0        0.11        2.77     16.71 o 
  17   2   0        7.95        1.19     21.90 o 
   1   3   0     9486.53    10882.18    142.90 o 
   2   3   0      817.17      816.95     15.57 o 
   3   3   0       20.42        5.35      3.32 o 
   4   3   0      756.30      680.54     15.24 o 
   5   3   0      313.07      283.98     10.66 o 
   6   3   0       35.07       19.26      5.78 o 
   7   3   0        1.35       -1.17      4.91 o 
   8   3   0        2.55        0.88      5.79 o 
   9   3   0      268.52      239.89     14.66 o 
  10   3   0       67.02       38.93     11.34 o 
  11   3   0      179.02      168.70     19.10 o 
  12   3   0      626.97      720.34     34.58 o 
  13   3   0       12.91       22.34     12.93 o 
  14   3   0       38.10       18.77     14.73 o 
  15   3   0       61.64       50.73     15.87 o 
  16   3   0       35.25       44.31     23.85 o 
  17   3   0       32.33       37.72     26.51 o 
   0   4   0     1936.64     2038.31     43.33 o 
   1   4   0      348.92      302.68     12.51 o 
   2   4   0     3250.75     3570.70     49.45 o 
   3   4   0       13.67        9.22      4.45 o 
   4   4   0       59.11       27.65      5.49 o 
   5   4   0        3.41        3.55      4.61 o 
   6   4   0       21.01       11.74      5.56 o 
   7   4   0        0.02       -1.01      5.13 o 
   8   4   0       30.97       16.39      9.59 o 
   9   4   0      332.52      306.10     28.06 o 
  10   4   0        9.81        6.49      9.59 o 
  11   4   0        2.99       -2.62      9.85 o 
  12   4   0        0.08        2.25     11.91 o 
  13   4   0       81.48       47.57     20.72 o 
  14   4   0        4.03       11.58     17.94 o 
  15   4   0       37.92       47.04     23.63 o 
  16   4   0       19.71       27.31     23.64 o 
   1   5   0        9.08        6.61      5.09 o 
   2   5   0      352.44      314.84     13.02 o 
   3   5   0      307.10      254.72     12.54 o 
   4   5   0       19.85       12.47      5.68 o 
   5   5   0       69.83       49.00      7.78 o 
   6   5   0        2.95        3.89      5.75 o 
   7   5   0      491.37      488.49     21.24 o 
   8   5   0        5.04        3.26      8.40 o 
   9   5   0      163.47      130.72     22.87 o 
  10   5   0        0.65        3.48     14.44 o 
  11   5   0       70.07       54.13     19.79 o 
  12   5   0        8.18        2.84     15.65 o 
  13   5   0        4.48       -4.51     16.10 o 
  14   5   0       28.04       32.12     20.66 o 
  15   5   0       43.06       44.03     24.74 o 
  16   5   0       55.48       63.32     29.47 o 
   0   6   0      168.72      156.17     19.71 o 
   1   6   0      216.75      204.45     13.63 o 
   2   6   0      214.67      231.16     14.01 o 
   3   6   0      949.49     1037.68     30.86 o 
   4   6   0      360.42      351.43     16.01 o 
   5   6   0      718.36      775.21     27.06 o 
   6   6   0      172.49      163.72     19.57 o 
   7   6   0        7.80        5.45     10.22 o 
   8   6   0       23.65       13.96     11.88 o 
   9   6   0        8.06       12.28     14.60 o 
  10   6   0       31.05       25.36     17.89 o 
  11   6   0        0.01        6.25     16.70 o 
  12   6   0       36.56       66.13     22.99 o 
  13   6   0       51.38       81.02     26.56 o 
  14   6   0        1.25        0.00     21.29 o 
   1   7   0       34.80       14.48      9.48 o 
   2   7   0      112.91      108.12     14.03 o 
   3   7   0       27.68       14.72      9.67 o 
   4   7   0      341.61      318.79     20.82 o 
   5   7   0     1311.63     1471.27     48.30 o 
   6   7   0       18.97       13.54     12.06 o 
   7   7   0       29.81       13.21     12.56 o 
   8   7   0       32.28       22.67     13.82 o 
   9   7   0      416.61      426.25     32.97 o 
  10   7   0       67.21       77.30     24.83 o 
  11   7   0      258.01      267.24     40.67 o 
  12   7   0        0.99       -0.72     21.92 o 
  13   7   0       23.26       42.90     25.89 o 
   0   8   0       10.84       11.50     14.79 o 
   1   8   0       27.36       16.80     13.15 o 
   2   8   0       95.23       61.74     16.62 o 
   3   8   0        0.37       -3.55     12.28 o 
   4   8   0       88.49       55.88     20.52 o 
   5   8   0       15.17        9.81     14.20 o 
   6   8   0        0.83        3.21     13.35 o 
   7   8   0        6.20        6.90     14.26 o 
   8   8   0      101.60      125.33     22.71 o 
   9   8   0       77.21      106.92     22.00 o 
  10   8   0       19.82       20.60     22.89 o 
  11   8   0        0.38        0.98     23.27 o 
   1   9   0        9.28        8.85     12.61 o 
   2   9   0       33.23       21.75     15.88 o 
   3   9   0       69.28      109.55     28.52 o 
   4   9   0       86.93       78.62     24.80 o 
   5   9   0        8.45        2.38     19.33 o 
   6   9   0       29.06       21.41     21.34 o 
   7   9   0        0.93       -8.46     20.58 o 
   8   9   0       12.08       10.71     21.86 o 
   9   9   0        8.33      -16.20     22.34 o 
   0  10   0       16.05       21.20     29.95 o 
   1  10   0        1.52       -4.77     17.11 o 
   2  10   0       70.62      110.06     25.03 o 
   3  10   0        0.30      -20.65     16.40 o 
   4  10   0      211.24      308.00     48.38 o 
   5  10   0        6.15       12.45     25.87 o 
 -18   1   1        2.73        3.10     23.48 o 
 -17   1   1        0.49       -2.59     20.19 o 
 -16   1   1        6.73       15.55     18.97 o 
 -15   1   1       57.71       32.31     18.34 o 
 -14   1   1        0.28       -1.47     12.20 o 
 -13   1   1      884.43      887.28     36.53 o 
 -12   1   1      156.26      162.10     14.91 o 
 -11   1   1      307.66      283.83     16.59 o 
 -10   1   1        0.41        0.72      6.26 o 
  -9   1   1       39.02       18.84      6.06 o 
  -8   1   1        0.35        2.18      4.51 o 
  -7   1   1      919.90      986.03     21.15 o 
  -6   1   1       81.08       65.34      6.16 o 
  -5   1   1     2533.82     2821.07     53.47 o 
  -4   1   1     4809.04     4914.18     35.61 o 
  -3   1   1     1186.10     1205.27     20.35 o 
  -2   1   1     3215.37     3276.49     28.59 o 
  -1   1   1     1358.74     1232.29     24.33 o 
   0   1   1        2.68        3.30      1.24 o 
   1   1   1       37.35       32.06      2.50 o 
   2   1   1     7289.37     7052.74     93.20 o 
   3   1   1       23.07       21.96      3.41 o 
   4   1   1     3470.49     3391.42     33.35 o 
   5   1   1       51.73       27.90      4.61 o 
   6   1   1        0.86        1.94      3.79 o 
   7   1   1     1363.37     1497.28     28.39 o 
   8   1   1      373.28      420.25     16.56 o 
   9   1   1        1.55        1.69      5.75 o 
  10   1   1      166.66      126.08     12.79 o 
  11   1   1       36.94       30.32      9.04 o 
  12   1   1     1562.46     1680.25     39.82 o 
  13   1   1       29.31       23.01     11.42 o 
  14   1   1       80.71       43.36     14.61 o 
  15   1   1       52.33       18.22     15.22 o 
  16   1   1      143.56      147.25     29.53 o 
  17   1   1        7.00       -9.26     20.07 o 
 -18   2   1       92.73      125.52     44.60 o 
 -17   2   1       59.24       72.66     27.92 o 
 -16   2   1       72.22       68.69     23.91 o 
 -15   2   1       16.18       14.15     14.55 o 
 -14   2   1       22.56        3.56     12.50 o 
 -13   2   1        3.28       -4.10     10.78 o 
 -12   2   1      133.51      109.21     19.87 o 
 -11   2   1       43.11       19.93     10.35 o 
 -10   2   1        3.08        0.37      5.98 o 
  -9   2   1      146.95      104.38      9.85 o 
  -8   2   1      752.40      715.98     18.96 o 
  -7   2   1      716.27      762.06     17.48 o 
  -6   2   1      178.44      144.34      7.87 o 
  -5   2   1      881.01      950.04     20.00 o 
  -4   2   1     3330.60     3441.81     29.59 o 
  -3   2   1     3483.96     3439.96     26.17 o 
  -2   2   1      318.75      271.14      7.97 o 
  -1   2   1     2163.82     2260.04     22.00 o 
   0   2   1    21169.71    21394.09    181.50 o 
   1   2   1     1392.31     1339.06     19.05 o 
   2   2   1     1052.04      938.66     14.92 o 
   3   2   1     5978.23     6276.50     41.05 o 
   4   2   1      334.38      324.46     10.10 o 
   5   2   1       52.09       36.75      5.64 o 
   6   2   1     2185.91     2420.09     34.06 o 
   7   2   1       40.65       21.23      5.86 o 
   8   2   1      294.23      293.38     16.42 o 
   9   2   1      256.98      241.54     15.06 o 
  10   2   1       11.45        5.00      7.08 o 
  11   2   1      980.98     1008.32     30.13 o 
  12   2   1      191.62      206.64     18.86 o 
  13   2   1      169.05      186.64     21.45 o 
  14   2   1       89.23       52.89     16.40 o 
  15   2   1        2.29       -3.83     15.11 o 
  16   2   1       56.43       73.38     21.12 o 
  17   2   1        0.00       -2.52     21.89 o 
 -17   3   1        1.71       -2.71     32.21 o 
 -16   3   1       50.02       57.59     20.17 o 
 -15   3   1        5.08        7.87     18.86 o 
 -14   3   1      476.55      506.49     31.53 o 
 -13   3   1       53.86       40.28     14.47 o 
 -12   3   1       53.16       29.00     12.38 o 
 -11   3   1       53.22       37.35     11.93 o 
 -10   3   1       36.76       18.52      9.36 o 
  -9   3   1        6.12        2.62      7.98 o 
  -8   3   1       75.07       56.96      7.53 o 
  -7   3   1      396.86      382.07     13.29 o 
  -6   3   1      700.45      664.82     16.08 o 
  -5   3   1     1996.83     2183.46     25.72 o 
  -4   3   1      110.74       79.08      6.02 o 
  -3   3   1        5.50        2.00      3.04 o 
  -2   3   1     2347.24     2384.69     29.28 o 
  -1   3   1      957.67      948.15     21.47 o 
   0   3   1      681.24      629.35     15.08 o 
   1   3   1      989.97     1017.07     20.55 o 
   2   3   1     1431.33     1455.87     24.93 o 
   3   3   1      561.14      502.22     13.29 o 
   4   3   1      329.94      323.99     11.48 o 
   5   3   1      603.13      612.66     15.99 o 
   6   3   1       62.32       52.72      7.67 o 
   7   3   1      887.73      928.48     24.32 o 
   8   3   1      280.30      268.13     14.83 o 
   9   3   1      338.58      336.86     16.52 o 
  10   3   1       76.64       60.91     13.35 o 
  11   3   1      399.66      362.44     24.41 o 
  12   3   1       50.89       46.38     14.48 o 
  13   3   1      249.22      265.37     25.90 o 
  14   3   1      254.76      268.99     27.50 o 
  15   3   1       11.46        7.36     15.19 o 
  16   3   1        9.13       -6.53     19.82 o 
  17   3   1        4.90       -3.04     24.10 o 
 -16   4   1        5.53       12.80     23.00 o 
 -15   4   1       20.08       16.41     19.61 o 
 -14   4   1       85.99       65.01     21.99 o 
 -13   4   1       44.58       38.94     19.32 o 
 -12   4   1      141.41      155.85     25.29 o 
 -11   4   1        3.89       -4.34      9.94 o 
 -10   4   1       81.49       52.13     13.27 o 
  -9   4   1      277.88      250.72     19.49 o 
  -8   4   1      417.87      403.94     21.75 o 
  -7   4   1      603.00      631.93     16.70 o 
  -6   4   1      125.42       99.05      8.13 o 
  -5   4   1      633.81      589.03     15.38 o 
  -4   4   1      160.38      138.61      8.65 o 
  -3   4   1      509.34      450.86     13.14 o 
  -2   4   1        2.44       -1.09      3.63 o 
  -1   4   1      538.73      536.45     14.53 o 
   0   4   1      447.72      406.98     14.18 o 
   1   4   1     4381.04     4843.21     48.46 o 
   2   4   1     1197.82     1249.76     22.71 o 
   3   4   1       15.59        8.45      4.39 o 
   4   4   1       83.13       80.09      7.90 o 
   5   4   1     1062.08     1155.80     27.76 o 
   6   4   1     1030.31     1065.48     26.27 o 
   7   4   1        3.10       -2.18      5.43 o 
   8   4   1      481.13      479.35     19.91 o 
   9   4   1      237.20      255.29     21.52 o 
  10   4   1        2.54        6.11      9.83 o 
  11   4   1      141.76      140.79     18.45 o 
  12   4   1       44.36       32.23     13.88 o 
  13   4   1      133.80      153.41     29.06 o 
  14   4   1        1.10       -2.25     17.05 o 
  15   4   1       11.60       15.50     17.54 o 
  16   4   1        0.29       -4.13     20.67 o 
 -16   5   1       11.68       14.08     25.99 o 
 -15   5   1        0.08       -3.00     22.09 o 
 -14   5   1        8.66       10.78     20.48 o 
 -13   5   1       23.00       27.27     25.98 o 
 -12   5   1      134.89      148.69     27.00 o 
 -11   5   1      204.99      164.41     27.60 o 
 -10   5   1       44.76       24.32     15.66 o 
  -9   5   1      231.93      218.97     28.12 o 
  -8   5   1       96.75       95.02     16.33 o 
  -7   5   1        3.26        4.67      8.33 o 
  -6   5   1      739.04      752.11     19.59 o 
  -5   5   1      113.80       91.00      8.89 o 
  -4   5   1      108.31       69.50      8.10 o 
  -3   5   1      473.13      431.47     14.81 o 
  -2   5   1      231.24      200.81     11.40 o 
  -1   5   1      894.27      929.34     24.34 o 
   0   5   1      551.50      552.33     18.58 o 
   1   5   1      469.30      484.11     17.68 o 
   2   5   1      530.53      533.62     17.15 o 
   3   5   1      516.69      547.46     17.53 o 
   4   5   1      277.29      261.59     12.78 o 
   5   5   1        2.96        5.10      5.73 o 
   6   5   1      254.05      225.20     13.25 o 
   7   5   1        0.25       -0.98      6.25 o 
   8   5   1        1.38       -5.62      7.91 o 
   9   5   1        2.38       -2.27      9.39 o 
  10   5   1       37.79       44.23     17.59 o 
  11   5   1       13.23        5.08     17.01 o 
  12   5   1       64.15       44.78     19.42 o 
  13   5   1       12.76       17.76     19.79 o 
  14   5   1        7.56       -1.38     19.68 o 
  15   5   1       43.56       52.06     26.65 o 
 -15   6   1       56.31       66.95     35.45 o 
 -14   6   1        1.28       -7.22     21.40 o 
 -13   6   1        2.64        0.22     19.03 o 
 -12   6   1        5.72       13.24     20.13 o 
 -11   6   1       99.92       87.07     23.50 o 
 -10   6   1        1.07        1.01     14.72 o 
  -9   6   1       57.92       34.04     18.07 o 
  -8   6   1        7.79        3.58     11.46 o 
  -7   6   1       69.93       60.98     14.38 o 
  -6   6   1        2.89        4.33      9.73 o 
  -5   6   1        0.01       -0.94      7.35 o 
  -4   6   1        3.02       -4.42      6.89 o 
  -3   6   1       71.34       63.29     11.24 o 
  -2   6   1        1.80        3.66      6.68 o 
  -1   6   1      103.90      103.13     10.56 o 
   0   6   1      197.13      189.59     14.33 o 
   1   6   1       44.35       29.71      7.42 o 
   2   6   1      970.21     1037.12     31.44 o 
   3   6   1        5.14       -2.15      5.97 o 
   4   6   1      145.96      121.70     11.77 o 
   5   6   1      161.41      170.30     13.64 o 
   6   6   1        6.94       10.36      9.43 o 
   7   6   1       14.70        3.18     10.81 o 
   8   6   1      112.97       97.56     19.24 o 
   9   6   1        2.03       16.48     15.53 o 
  10   6   1      143.49      134.02     26.58 o 
  11   6   1        0.97      -13.37     17.14 o 
  12   6   1        0.35       -2.87     16.40 o 
  13   6   1        4.09       -1.48     20.16 o 
  14   6   1       13.92       10.25     25.03 o 
 -13   7   1       19.68       24.89     24.86 o 
 -12   7   1       26.51       31.64     22.35 o 
 -11   7   1       19.87        3.58     19.64 o 
 -10   7   1       16.01       14.59     20.53 o 
  -9   7   1       55.57       46.04     16.08 o 
  -8   7   1        3.68       15.04     12.87 o 
  -7   7   1      172.50      172.91     22.01 o 
  -6   7   1       92.63       89.34     16.72 o 
  -5   7   1       79.12       74.07     15.55 o 
  -4   7   1       52.11       41.98     11.30 o 
  -3   7   1        0.04        1.50      9.12 o 
  -2   7   1       84.75       72.83     12.35 o 
  -1   7   1      144.51      123.16     14.95 o 
   0   7   1        8.03        5.83      8.78 o 
   1   7   1      213.69      212.81     21.54 o 
   2   7   1        4.19        1.60      8.39 o 
   3   7   1      481.52      535.55     24.72 o 
   4   7   1       33.52       13.04      9.70 o 
   5   7   1        0.03       -1.52     10.99 o 
   6   7   1        9.41        6.93     12.08 o 
   7   7   1      139.54      180.10     22.06 o 
   8   7   1        4.16        4.73     12.72 o 
   9   7   1       60.60       58.32     17.07 o 
  10   7   1        3.82       14.80     19.64 o 
  11   7   1        0.03        6.49     19.87 o 
  12   7   1        2.66       -6.98     21.17 o 
  13   7   1       58.62       84.80     29.81 o 
 -11   8   1      212.58      269.38     53.73 o 
 -10   8   1        3.45        9.92     21.41 o 
  -9   8   1        3.21        3.97     16.41 o 
  -8   8   1        2.34       -8.66     14.53 o 
  -7   8   1       57.29       46.88     16.42 o 
  -6   8   1        9.88       -4.79     13.10 o 
  -5   8   1       18.24       10.76     13.48 o 
  -4   8   1      296.71      325.44     28.78 o 
  -3   8   1       16.20       16.52     16.35 o 
  -2   8   1       33.45       16.58     13.86 o 
  -1   8   1       88.42       65.21     15.99 o 
   0   8   1      118.54      117.12     16.44 o 
   1   8   1      230.26      229.65     21.27 o 
   2   8   1      175.19      180.08     22.77 o 
   3   8   1        0.01       -1.53     12.14 o 
   4   8   1       81.25      107.15     23.26 o 
   5   8   1       11.39        1.43     15.84 o 
   6   8   1       31.85       19.38     14.94 o 
   7   8   1        7.82       20.39     15.53 o 
   8   8   1       32.62       29.74     16.54 o 
   9   8   1        8.58        5.94     15.54 o 
  10   8   1      173.73      211.13     35.41 o 
  11   8   1       13.11       15.85     23.02 o 
  -9   9   1      462.72      656.21     43.24 o 
  -8   9   1        8.27       12.96     23.03 o 
  -7   9   1        0.76        2.28     20.30 o 
  -6   9   1       29.69        6.47     19.00 o 
  -5   9   1       41.53       63.39     25.70 o 
  -4   9   1       12.62        7.33     20.68 o 
  -3   9   1      287.93      325.33     41.17 o 
  -2   9   1        0.02      -11.74     18.04 o 
  -1   9   1       43.00       25.48     14.22 o 
   0   9   1       49.04       42.16     14.69 o 
   1   9   1       15.44        6.49     13.04 o 
   2   9   1      184.33      214.98     27.14 o 
   3   9   1       84.25       72.17     23.28 o 
   4   9   1      299.01      351.13     40.83 o 
   5   9   1       21.57       19.63     20.60 o 
   6   9   1      110.05      140.68     31.28 o 
   7   9   1       22.77       19.84     21.72 o 
   8   9   1       95.40       90.91     28.27 o 
   9   9   1        0.18       -1.77     24.44 o 
  -5  10   1        3.26        7.16     24.55 o 
  -4  10   1        0.05       -3.97     21.82 o 
  -3  10   1       23.58       10.78     17.66 o 
  -2  10   1       39.47       34.12     20.93 o 
  -1  10   1        0.02       -8.50     17.27 o 
   0  10   1        0.42       -2.39     16.53 o 
   1  10   1        0.12        7.36     17.56 o 
   2  10   1       44.51       27.65     20.11 o 
   3  10   1        0.72       -0.62     18.77 o 
   4  10   1      109.82      139.50     27.16 o 
   5  10   1        7.64        9.61     26.06 o 
 -18   0   2      454.85      640.75     73.61 o 
 -17   0   2       56.09       34.49     33.39 o 
 -16   0   2        3.55       10.90     24.58 o 
 -15   0   2      105.74       48.75     27.72 o 
 -14   0   2       36.46       12.39     22.33 o 
 -13   0   2      685.86      703.77     40.84 o 
 -12   0   2     1359.55     1606.69    120.52 o 
 -11   0   2      897.71      996.35     58.23 o 
 -10   0   2      327.82      335.03     23.16 o 
  -9   0   2       11.87       10.48      8.12 o 
  -8   0   2      231.54      211.24     16.87 o 
  -7   0   2        1.35       -3.09      5.59 o 
  -6   0   2     5139.54     5716.55    128.06 o 
  -5   0   2     3771.14     3769.07     50.01 o 
  -3   0   2       10.22        4.55      4.36 o 
  -2   0   2     1468.85     1446.83     31.05 o 
  -1   0   2    13671.27    13834.78    306.80 o 
   0   0   2     4845.19     4820.47     40.41 o 
   3   0   2     9787.19    10058.01     79.71 o 
   4   0   2     2196.33     2017.80     38.58 o 
   5   0   2      302.99      237.70     14.74 o 
   6   0   2    17828.42    19479.17    431.40 o 
   7   0   2        0.04        0.73      6.36 o 
   8   0   2     2329.28     2497.19     97.55 o 
   9   0   2        0.44        3.76      8.12 o 
  10   0   2       12.32        7.75     10.19 o 
  11   0   2      586.19      566.00     33.46 o 
  12   0   2        4.29        2.18     12.08 o 
  13   0   2      171.31      176.67     25.24 o 
  14   0   2       52.04       39.66     17.90 o 
  15   0   2        6.98        2.74     24.22 o 
  16   0   2      148.94      184.48     45.39 o 
  17   0   2       99.65      174.09     47.56 o 
 -18   1   2      146.43      221.40     50.31 o 
 -17   1   2       45.10       48.77     22.60 o 
 -16   1   2        0.13      -12.68     17.04 o 
 -15   1   2       60.07       41.81     19.26 o 
 -14   1   2      240.75      230.15     23.99 o 
 -13   1   2     1290.59     1449.37     44.83 o 
 -12   1   2       42.93       53.71     12.64 o 
 -11   1   2       22.83       10.09      7.21 o 
 -10   1   2       24.70       13.65      6.43 o 
  -9   1   2      518.12      509.74     17.63 o 
  -8   1   2        3.05        2.29      4.37 o 
  -7   1   2       70.73       67.24      6.93 o 
  -6   1   2      212.12      170.71      8.09 o 
  -5   1   2      912.97      940.00     21.56 o 
  -4   1   2     1576.76     1493.51     30.99 o 
  -3   1   2     8045.43     7733.27    150.31 o 
  -2   1   2     1790.66     1711.90     15.39 o 
  -1   1   2     5500.58     5707.04     69.00 o 
   0   1   2      146.98      128.17      3.98 o 
   1   1   2     5179.36     4976.43     53.89 o 
   2   1   2      667.35      581.00     10.11 o 
   3   1   2       54.57       53.51      5.09 o 
   4   1   2     3101.22     3459.49     36.73 o 
   5   1   2     1359.53     1519.25     32.51 o 
   6   1   2      900.83      888.12     21.59 o 
   7   1   2      597.58      565.69     18.31 o 
   8   1   2      817.26      750.04     22.49 o 
   9   1   2       89.87       71.21      9.56 o 
  10   1   2     1518.75     1649.41     36.42 o 
  11   1   2       42.40       20.79      8.50 o 
  12   1   2        0.67        1.55      8.81 o 
  13   1   2       10.80        1.21      9.60 o 
  14   1   2        0.62       -3.49     12.26 o 
  15   1   2        3.93       -0.12     14.18 o 
  16   1   2       30.37       15.49     21.16 o 
  17   1   2       78.18       60.39     25.54 o 
 -18   2   2       60.35       70.31     43.02 o 
 -17   2   2        2.57       -4.77     29.98 o 
 -16   2   2        7.90        4.14     17.80 o 
 -15   2   2        9.77        9.23     14.31 o 
 -14   2   2      144.07      160.18     21.62 o 
 -13   2   2       28.58       14.84     11.20 o 
 -12   2   2      211.35      170.60     18.59 o 
 -11   2   2       94.33       64.10     13.26 o 
 -10   2   2        5.13        6.61      7.54 o 
  -9   2   2       28.47       12.70      5.39 o 
  -8   2   2       13.28        2.85      4.34 o 
  -7   2   2      461.84      463.33     27.88 o 
  -6   2   2      710.95      724.62     26.33 o 
  -5   2   2     1315.97     1240.24     34.78 o 
  -4   2   2     1642.15     1659.24     23.47 o 
  -3   2   2      490.66      416.82     13.41 o 
  -2   2   2      215.17      203.80     10.21 o 
  -1   2   2     3119.64     3190.13     31.92 o 
   0   2   2     5642.41     5919.89     42.32 o 
   1   2   2     4800.37     4905.16     38.66 o 
   2   2   2      374.19      351.66      9.63 o 
   3   2   2     2525.68     2712.06     28.14 o 
   4   2   2      471.15      433.08     11.94 o 
   5   2   2     1819.27     1882.23     33.49 o 
   6   2   2       89.86       58.47      7.57 o 
   7   2   2      108.81      114.50     10.38 o 
   8   2   2      352.74      360.13     18.12 o 
   9   2   2       11.21        9.86      6.62 o 
  10   2   2      783.79      755.16     25.94 o 
  11   2   2       15.71        8.85      8.23 o 
  12   2   2      700.55      696.58     33.55 o 
  13   2   2        4.43        1.65     11.71 o 
  14   2   2       27.66       23.51     14.37 o 
  15   2   2       55.87       47.99     17.91 o 
  16   2   2        0.06      -11.70     16.75 o 
  17   2   2       28.18       45.74     25.51 o 
 -17   3   2        0.83        4.97     31.22 o 
 -16   3   2        1.49       -5.64     19.76 o 
 -15   3   2       36.77       40.83     20.40 o 
 -14   3   2       22.49        6.19     16.41 o 
 -13   3   2       40.41       21.38     12.64 o 
 -12   3   2      403.59      394.63     25.52 o 
 -11   3   2       27.97       16.37     10.40 o 
 -10   3   2      156.66      149.68     16.40 o 
  -9   3   2       78.80       55.39     11.60 o 
  -8   3   2       72.51       67.80     11.07 o 
  -7   3   2     1469.53     1513.69     34.60 o 
  -6   3   2     1800.83     1970.86     36.35 o 
  -5   3   2      136.40      100.54      8.28 o 
  -4   3   2      138.65      128.36      6.38 o 
  -3   3   2        8.41        3.54      3.58 o 
  -2   3   2      907.80      852.02     13.44 o 
  -1   3   2       14.33        6.58      3.10 o 
   0   3   2      123.27       97.06      6.97 o 
   1   3   2      435.92      413.01     13.09 o 
   2   3   2      227.28      193.35      8.67 o 
   3   3   2      243.62      185.92      9.04 o 
   4   3   2        0.69       -1.23      3.70 o 
   5   3   2      819.79      806.54     29.29 o 
   6   3   2      558.63      552.80     19.14 o 
   7   3   2      500.85      459.13     18.49 o 
   8   3   2      168.78      171.93     13.77 o 
   9   3   2        0.47       -2.41      6.85 o 
  10   3   2        5.01       12.75      8.58 o 
  11   3   2       57.41       40.58     12.97 o 
  12   3   2       37.89       22.37     13.02 o 
  13   3   2       67.05       53.22     15.89 o 
  14   3   2      320.00      331.14     29.82 o 
  15   3   2       65.38       63.25     18.81 o 
  16   3   2       10.73      -10.64     18.47 o 
  17   3   2       12.52        7.30     24.51 o 
 -17   4   2       12.14        5.60     24.97 o 
 -16   4   2        0.99        7.20     21.38 o 
 -15   4   2        5.07        3.32     20.05 o 
 -14   4   2        0.01        1.46     17.98 o 
 -13   4   2       41.23       16.95     16.46 o 
 -12   4   2       50.37       33.08     17.07 o 
 -11   4   2      314.57      260.76     31.41 o 
 -10   4   2        2.38        1.63      9.34 o 
  -9   4   2      673.28      739.28     29.14 o 
  -8   4   2      111.61       85.49     12.48 o 
  -7   4   2      852.39      882.08     36.42 o 
  -6   4   2       40.59       20.39      5.05 o 
  -5   4   2      183.62      147.32     10.46 o 
  -4   4   2      560.82      532.33     14.68 o 
  -3   4   2      695.61      649.67     22.97 o 
  -2   4   2        0.07       -1.08      3.72 o 
  -1   4   2      406.32      365.32     11.97 o 
   0   4   2     1266.70     1284.21     23.97 o 
   1   4   2       91.04       58.41      7.44 o 
   2   4   2        3.77        7.17      4.35 o 
   3   4   2     3279.42     3460.22     44.75 o 
   4   4   2      822.12      935.27     21.59 o 
   5   4   2      812.61      819.85     20.78 o 
   6   4   2      231.09      206.66     12.35 o 
   7   4   2        1.84        4.23      6.21 o 
   8   4   2      574.29      527.83     21.72 o 
   9   4   2      411.15      395.78     24.59 o 
  10   4   2      321.48      344.49     25.55 o 
  11   4   2      110.94      118.99     18.28 o 
  12   4   2      196.77      185.01     23.39 o 
  13   4   2        2.47       -4.39     13.63 o 
  14   4   2       13.10        2.24     17.38 o 
  15   4   2      111.08      142.59     31.88 o 
  16   4   2       48.86       54.80     27.42 o 
 -16   5   2       77.32       91.29     31.23 o 
 -15   5   2      272.09      406.18     46.74 o 
 -14   5   2       61.39       62.91     24.70 o 
 -13   5   2       45.46       41.83     19.86 o 
 -12   5   2       17.28       16.86     17.19 o 
 -11   5   2      379.42      397.08     38.12 o 
 -10   5   2      147.91      120.44     23.45 o 
  -9   5   2        7.75        9.53     12.51 o 
  -8   5   2        5.90        5.01     10.31 o 
  -7   5   2        4.98       -0.39      8.77 o 
  -6   5   2       70.57       47.08      8.60 o 
  -5   5   2        0.43        1.62      5.18 o 
  -4   5   2      108.51       63.81     10.54 o 
  -3   5   2     1428.16     1641.65     26.19 o 
  -2   5   2      399.59      382.83     16.28 o 
  -1   5   2      255.87      236.27     11.66 o 
   0   5   2      624.22      606.09     17.36 o 
   1   5   2     1387.38     1551.28     31.07 o 
   2   5   2      107.35       76.98      8.53 o 
   3   5   2      315.67      300.69     13.71 o 
   4   5   2       17.44       12.65      6.14 o 
   5   5   2     1320.35     1417.75     29.16 o 
   6   5   2       45.09       19.05      7.40 o 
   7   5   2       14.15        9.33      7.25 o 
   8   5   2       34.27       19.69     11.33 o 
   9   5   2      148.91      126.63     17.63 o 
  10   5   2      131.91      122.09     18.46 o 
  11   5   2       25.63       11.66     16.14 o 
  12   5   2       10.02       -4.71     17.51 o 
  13   5   2       25.53       24.94     19.87 o 
  14   5   2       67.54       71.81     25.78 o 
  15   5   2       40.90       63.47     25.92 o 
 -15   6   2       22.34       26.94     25.76 o 
 -14   6   2       56.46       54.89     25.01 o 
 -13   6   2       68.54       57.34     23.52 o 
 -12   6   2       31.76       24.68     19.14 o 
 -11   6   2       29.73       26.69     19.57 o 
 -10   6   2      167.10      171.14     28.95 o 
  -9   6   2      135.55       88.35     21.84 o 
  -8   6   2      272.65      273.76     26.26 o 
  -7   6   2       15.78        8.04     10.90 o 
  -6   6   2        2.99       -0.87      9.60 o 
  -5   6   2      567.70      654.74     32.06 o 
  -4   6   2        4.45        3.62      7.47 o 
  -3   6   2        3.26       -0.48      7.05 o 
  -2   6   2      368.22      317.54     18.45 o 
  -1   6   2       87.84       49.77      9.69 o 
   0   6   2      360.58      377.24     16.12 o 
   1   6   2       82.07       74.39     10.45 o 
   2   6   2        0.57       -1.96      6.17 o 
   3   6   2        2.05        4.57      6.68 o 
   4   6   2       76.69       49.09      8.94 o 
   5   6   2      330.03      353.85     17.09 o 
   6   6   2       12.70        9.52      7.33 o 
   7   6   2       20.22        6.96     10.93 o 
   8   6   2      130.13      118.27     18.05 o 
   9   6   2      122.83      101.69     23.17 o 
  10   6   2      373.71      443.27     41.08 o 
  11   6   2        1.38        2.66     15.88 o 
  12   6   2       31.51       42.76     23.00 o 
  13   6   2        0.66       11.78     22.25 o 
  14   6   2        5.12        0.21     23.77 o 
 -13   7   2       29.93       51.67     25.58 o 
 -12   7   2        2.36        1.69     19.55 o 
 -11   7   2        3.07        7.65     20.44 o 
 -10   7   2        9.42        5.10     18.48 o 
  -9   7   2      256.31      274.07     28.67 o 
  -8   7   2      237.98      245.04     26.32 o 
  -7   7   2        2.09       -5.81     11.30 o 
  -6   7   2      107.11      103.62     18.08 o 
  -5   7   2      468.00      499.80     32.12 o 
  -4   7   2       52.68       31.01     13.35 o 
  -3   7   2     3153.66     3825.48     63.81 o 
  -2   7   2      178.34      184.85     17.67 o 
  -1   7   2      484.87      504.07     24.23 o 
   0   7   2      114.50      111.30     14.61 o 
   1   7   2       69.22       50.28      9.86 o 
   2   7   2      338.12      357.67     25.53 o 
   3   7   2      422.80      383.03     21.60 o 
   4   7   2        7.26        0.41      8.75 o 
   5   7   2      560.13      587.41     25.93 o 
   6   7   2       37.21       26.15     13.49 o 
   7   7   2       38.39       23.17     12.87 o 
   8   7   2      432.40      488.83     32.45 o 
   9   7   2      377.58      469.21     32.94 o 
  10   7   2       76.89       71.09     23.89 o 
  11   7   2       13.58        1.02     20.23 o 
  12   7   2       14.59        5.30     22.99 o 
  13   7   2        0.01       -6.62     23.42 o 
 -12   8   2        0.05        8.69     26.42 o 
 -11   8   2        1.78       -1.36     22.51 o 
 -10   8   2       80.97       94.12     29.54 o 
  -9   8   2        2.64        0.17     15.73 o 
  -8   8   2      122.08      148.73     24.47 o 
  -7   8   2       31.52       19.85     15.69 o 
  -6   8   2        4.88       -2.79     13.36 o 
  -5   8   2      137.61      122.85     20.47 o 
  -4   8   2        2.13        0.69     13.11 o 
  -3   8   2        5.04        1.94     13.93 o 
  -2   8   2        0.29        2.54     11.94 o 
  -1   8   2        5.54        1.85     10.76 o 
   0   8   2        6.29        4.55     10.63 o 
   1   8   2       10.54        4.50     10.23 o 
   2   8   2       92.15      104.32     15.73 o 
   3   8   2       32.89       25.05     14.72 o 
   4   8   2       89.78       84.91     27.68 o 
   5   8   2       11.74       -7.07     14.62 o 
   6   8   2       14.32        7.10     17.67 o 
   7   8   2      199.09      233.90     26.67 o 
   8   8   2       55.49       54.48     18.38 o 
   9   8   2      111.42      145.19     31.49 o 
  10   8   2        0.28      -13.30     21.08 o 
  11   8   2        1.60       22.73     23.89 o 
  -9   9   2       32.78       40.32     21.16 o 
  -8   9   2       21.93       19.48     18.24 o 
  -7   9   2        8.96      -12.53     19.27 o 
  -6   9   2       11.55        7.49     19.96 o 
  -5   9   2        6.16        6.86     19.80 o 
  -4   9   2      188.00      205.37     32.94 o 
  -3   9   2       35.27       44.45     21.47 o 
  -2   9   2       35.28       52.27     22.65 o 
  -1   9   2        5.45       16.01     14.29 o 
   0   9   2       26.37       18.94     13.95 o 
   1   9   2      134.70      158.92     21.28 o 
   2   9   2       12.69       13.73     13.43 o 
   3   9   2        0.12       -5.35     14.09 o 
   4   9   2       33.25       10.32     20.20 o 
   5   9   2       27.12       31.96     21.29 o 
   6   9   2       30.33       37.49     23.71 o 
   7   9   2        7.14       -4.05     20.81 o 
   8   9   2        3.10       -0.56     31.61 o 
  -5  10   2       23.00        0.60     25.30 o 
  -4  10   2       90.68      119.34     32.86 o 
  -3  10   2        1.48      -11.00     22.08 o 
  -2  10   2      232.38      340.90     37.39 o 
  -1  10   2       23.27       21.27     20.39 o 
   0  10   2       61.77       55.15     20.44 o 
   1  10   2       17.14       15.50     18.02 o 
   2  10   2       69.37       86.52     23.68 o 
   3  10   2       87.71       93.71     23.75 o 
   4  10   2       95.70      127.05     26.93 o 
   5  10   2       27.19       31.13     26.31 o 
 -18   1   3       13.02       22.64     24.53 o 
 -17   1   3       19.22       18.07     21.71 o 
 -16   1   3        5.97       14.28     18.66 o 
 -15   1   3        5.87        6.35     17.06 o 
 -14   1   3      325.23      356.05     34.79 o 
 -13   1   3      420.82      446.94     26.42 o 
 -12   1   3       21.46        9.87      9.75 o 
 -11   1   3      933.63      897.03     25.65 o 
 -10   1   3      148.77      102.11     10.51 o 
  -9   1   3      211.18      162.28     10.92 o 
  -8   1   3       24.93       13.29      5.20 o 
  -7   1   3        0.60       -2.35      3.70 o 
  -6   1   3      238.83      269.74      9.99 o 
  -5   1   3       53.65       36.14      4.38 o 
  -4   1   3      860.60      857.39     30.75 o 
  -3   1   3        9.23        4.23      2.78 o 
  -2   1   3    26215.40    26292.35    126.99 o 
  -1   1   3     2402.80     2397.24     20.36 o 
   0   1   3        4.49        0.53      1.76 o 
   1   1   3        3.93        1.08      2.28 o 
   2   1   3     1014.69      941.48     13.12 o 
   4   1   3      644.41      613.45     16.51 o 
   5   1   3     1669.49     1833.58     30.14 o 
   6   1   3      370.97      379.73     15.25 o 
   7   1   3      172.07      139.54     11.36 o 
   8   1   3      168.88      161.82     12.99 o 
   9   1   3       33.19       25.19      8.09 o 
  10   1   3        0.00        3.67      7.20 o 
  11   1   3      511.70      451.72     21.91 o 
  12   1   3        0.14       -3.91      8.69 o 
  13   1   3      145.78      113.59     16.22 o 
  14   1   3      112.82      102.78     19.45 o 
  15   1   3       11.07       -3.66     14.42 o 
  16   1   3        6.84        0.82     19.25 o 
  17   1   3      107.26      123.59     31.39 o 
 -18   2   3        4.08       -1.86     34.10 o 
 -17   2   3      294.08      395.72     63.62 o 
 -16   2   3      136.73      164.26     29.65 o 
 -15   2   3      191.49      241.14     32.15 o 
 -14   2   3       38.16       27.94     14.02 o 
 -13   2   3       23.60       13.32     11.25 o 
 -12   2   3      771.50      807.44     33.61 o 
 -11   2   3       24.05       13.85      9.14 o 
 -10   2   3      119.87       75.95     11.85 o 
  -9   2   3      222.32      208.86     16.46 o 
  -8   2   3      136.93      101.91     11.49 o 
  -7   2   3      215.48      158.20     13.09 o 
  -6   2   3       87.29       57.86      8.13 o 
  -5   2   3       61.56       34.18      6.35 o 
  -4   2   3      136.72       90.46      6.35 o 
  -3   2   3      922.50      936.15     28.09 o 
  -2   2   3     6214.96     6467.49     78.62 o 
  -1   2   3    17281.85    17396.91     90.99 o 
   0   2   3     7180.76     6906.60     50.15 o 
   1   2   3      436.57      421.17     12.36 o 
   2   2   3       92.24       74.99      5.43 o 
   3   2   3       73.47       40.73      4.82 o 
   4   2   3      500.17      424.68     12.37 o 
   5   2   3       32.31       24.33      5.79 o 
   6   2   3     1875.85     1919.67     34.66 o 
   7   2   3       57.77       41.13      7.43 o 
   8   2   3       95.62       83.38      9.64 o 
   9   2   3       31.45       19.69      7.73 o 
  10   2   3      243.35      238.79     17.09 o 
  11   2   3        1.57       -0.57      8.41 o 
  12   2   3      156.22      115.66     17.67 o 
  13   2   3        8.07        3.00     12.88 o 
  14   2   3       28.17       35.76     15.63 o 
  15   2   3       43.88       27.07     17.54 o 
  16   2   3       24.92       46.96     20.82 o 
  17   2   3       88.66      114.86     30.73 o 
 -17   3   3       48.50       46.68     35.85 o 
 -16   3   3        0.42        4.97     29.69 o 
 -15   3   3        3.38       12.73     17.71 o 
 -14   3   3      286.19      313.26     35.80 o 
 -13   3   3        1.96       -2.45     11.26 o 
 -12   3   3      248.34      225.27     21.66 o 
 -11   3   3      102.64       87.29     14.04 o 
 -10   3   3      123.35      108.87     14.97 o 
  -9   3   3        2.52       -0.46      7.83 o 
  -8   3   3        0.07        2.64      6.75 o 
  -7   3   3      818.34      793.65     24.98 o 
  -6   3   3      108.98       83.85      9.33 o 
  -5   3   3      913.68      925.24     19.02 o 
  -4   3   3      962.94      867.48     35.62 o 
  -3   3   3     2252.20     2305.87     52.26 o 
  -2   3   3       22.20       29.46      5.23 o 
  -1   3   3     3353.45     3333.04     42.69 o 
   0   3   3     1507.41     1680.16     22.82 o 
   1   3   3     2201.50     2365.95     31.80 o 
   2   3   3        0.10       -0.67      3.37 o 
   3   3   3      175.38      141.92      8.77 o 
   4   3   3      264.64      209.49     10.21 o 
   5   3   3        0.43       -0.70      4.09 o 
   6   3   3      976.81      992.49     26.16 o 
   7   3   3       89.84       75.74     10.39 o 
   8   3   3      106.54       92.02     11.47 o 
   9   3   3       57.92       39.91      9.51 o 
  10   3   3      392.20      386.64     20.62 o 
  11   3   3        1.51       -2.54     10.50 o 
  12   3   3       24.76       17.33     12.55 o 
  13   3   3       75.02       72.69     18.32 o 
  14   3   3        3.01       -1.41     15.09 o 
  15   3   3       51.03       55.99     19.51 o 
  16   3   3        4.82       12.65     19.21 o 
 -17   4   3       60.06       91.48     42.99 o 
 -16   4   3       13.58        9.05     21.04 o 
 -15   4   3      101.52      108.00     28.09 o 
 -14   4   3       17.63       23.43     18.97 o 
 -13   4   3       18.50       18.44     17.09 o 
 -12   4   3       47.80       39.33     17.09 o 
 -11   4   3      208.35      224.76     28.82 o 
 -10   4   3       36.71       19.26     13.55 o 
  -9   4   3       55.84       44.03     15.45 o 
  -8   4   3      124.98       79.23     11.65 o 
  -7   4   3      285.01      291.18     17.12 o 
  -6   4   3        4.52       -2.19      5.02 o 
  -5   4   3      330.28      297.36     12.86 o 
  -4   4   3      505.10      458.78     17.15 o 
  -3   4   3     2127.54     2331.59     48.12 o 
  -2   4   3     1292.92     1282.41     27.84 o 
  -1   4   3      432.69      447.79     11.80 o 
   0   4   3      259.38      219.53     10.18 o 
   1   4   3     2306.70     2605.06     36.79 o 
   2   4   3      434.30      423.88     14.20 o 
   3   4   3       62.42       54.60      6.97 o 
   4   4   3       59.38       39.47      6.85 o 
   5   4   3       12.51        8.07      5.34 o 
   6   4   3      215.91      200.91     12.96 o 
   7   4   3      197.97      176.06     14.76 o 
   8   4   3      133.90       86.03     12.09 o 
   9   4   3        0.41       -5.04      8.56 o 
  10   4   3      441.75      455.66     28.26 o 
  11   4   3       93.20       65.47     16.22 o 
  12   4   3        4.07        4.81     13.13 o 
  13   4   3      120.03       86.59     19.45 o 
  14   4   3       30.66       15.66     16.48 o 
  15   4   3       17.75       25.82     20.62 o 
  16   4   3        1.24        9.32     23.96 o 
 -16   5   3      176.61      219.43     38.65 o 
 -15   5   3       17.82       11.98     21.35 o 
 -14   5   3       50.39       60.18     23.66 o 
 -13   5   3       68.08       57.99     21.80 o 
 -12   5   3       81.10       67.01     22.02 o 
 -11   5   3        2.55        2.24     15.04 o 
 -10   5   3       16.95        7.17     13.43 o 
  -9   5   3      134.04      128.24     22.63 o 
  -8   5   3      110.89       89.85     19.68 o 
  -7   5   3       30.21       16.32      9.61 o 
  -6   5   3       66.94       45.78     11.39 o 
  -5   5   3       53.60       32.27      7.83 o 
  -4   5   3      639.94      606.69     21.58 o 
  -3   5   3      331.20      347.31     16.65 o 
  -2   5   3      385.72      355.43     12.22 o 
  -1   5   3       25.03       13.53      5.35 o 
   0   5   3        9.27        6.71      5.06 o 
   1   5   3        0.23        0.27      5.44 o 
   2   5   3       24.88       22.64      6.44 o 
   3   5   3       12.55        3.69      5.46 o 
   4   5   3      173.80      160.96     12.17 o 
   5   5   3      191.63      180.52     13.31 o 
   6   5   3      404.32      413.92     17.57 o 
   7   5   3      179.67      181.57     14.30 o 
   8   5   3      271.92      293.25     24.16 o 
   9   5   3      325.69      345.73     25.86 o 
  10   5   3        4.83        3.13     12.23 o 
  11   5   3        7.23        4.46     13.90 o 
  12   5   3       11.42       10.14     17.92 o 
  13   5   3        7.78        3.67     18.24 o 
  14   5   3       45.79       48.79     23.44 o 
  15   5   3       50.76       82.86     27.52 o 
 -15   6   3        2.29       -0.13     23.62 o 
 -14   6   3       22.17       32.75     23.82 o 
 -13   6   3        1.43        0.62     19.38 o 
 -12   6   3       27.73       20.46     19.00 o 
 -11   6   3       78.88       54.28     20.45 o 
 -10   6   3       49.28       40.21     19.19 o 
  -9   6   3        0.88       -0.28     14.00 o 
  -8   6   3       22.31       13.87     11.05 o 
  -7   6   3        2.94       -0.89      9.36 o 
  -6   6   3        1.19        2.26      9.41 o 
  -5   6   3      269.50      284.04     24.73 o 
  -4   6   3      229.67      214.95     16.94 o 
  -3   6   3        2.02       -3.03      7.16 o 
  -2   6   3        0.98        0.52      7.27 o 
  -1   6   3      568.78      606.64     23.95 o 
   0   6   3      305.95      292.83     14.65 o 
   1   6   3      117.09       82.24      9.92 o 
   2   6   3       14.94        9.87      6.85 o 
   3   6   3      206.88      177.29     13.53 o 
   4   6   3      107.72       81.74     10.52 o 
   5   6   3        9.34        2.53      7.18 o 
   6   6   3       77.25       69.88     10.60 o 
   7   6   3      261.72      275.96     20.67 o 
   8   6   3       19.88       15.89     12.31 o 
   9   6   3      746.98      804.89     48.38 o 
  10   6   3       15.79       10.94     17.12 o 
  11   6   3       14.49        6.02     17.96 o 
  12   6   3       11.82        4.51     20.62 o 
  13   6   3       41.62       19.93     22.94 o 
  14   6   3        0.08        4.47     19.34 o 
 -13   7   3        3.57       -0.77     21.71 o 
 -12   7   3       22.35       42.52     24.80 o 
 -11   7   3        1.60       -4.93     17.96 o 
 -10   7   3        0.30       11.86     20.32 o 
  -9   7   3        0.73        5.16     13.43 o 
  -8   7   3       68.63       70.28     17.80 o 
  -7   7   3       88.58       84.81     17.82 o 
  -6   7   3        6.56        8.56     12.11 o 
  -5   7   3       38.95       27.11     13.64 o 
  -4   7   3      201.37      251.31     24.72 o 
  -3   7   3       14.64        5.67      9.45 o 
  -2   7   3       85.51       75.29     13.39 o 
  -1   7   3       40.67       19.44      9.37 o 
   0   7   3       10.69        3.33      8.37 o 
   1   7   3      302.59      297.77     18.69 o 
   2   7   3       56.04       46.07     10.98 o 
   3   7   3      366.50      366.67     21.45 o 
   4   7   3       40.35       33.51     10.80 o 
   5   7   3       36.22       32.00     11.66 o 
   6   7   3        0.11       -4.36     10.98 o 
   7   7   3      122.04      109.07     18.31 o 
   8   7   3       93.85       84.60     18.95 o 
   9   7   3      137.06      137.22     26.98 o 
  10   7   3       10.10       20.58     21.10 o 
  11   7   3       66.64       98.80     28.78 o 
  12   7   3       28.70       44.49     27.17 o 
 -11   8   3       17.07       -3.79     21.93 o 
 -10   8   3        8.43       26.62     23.16 o 
  -9   8   3        8.46       15.10     17.15 o 
  -8   8   3       51.87       71.67     20.41 o 
  -7   8   3        0.56        0.03     14.96 o 
  -6   8   3       24.16       37.80     16.35 o 
  -5   8   3       74.75       67.97     19.04 o 
  -4   8   3       57.88       45.21     16.56 o 
  -3   8   3        4.58        6.13     13.19 o 
  -2   8   3       11.65       10.26     11.43 o 
  -1   8   3        4.08        0.48     11.77 o 
   0   8   3       38.47       26.44     11.41 o 
   1   8   3      192.15      165.78     19.18 o 
   2   8   3        2.00        1.12     10.31 o 
   3   8   3       17.53        9.03     12.58 o 
   4   8   3      125.75      120.74     25.92 o 
   5   8   3       94.27      122.82     25.30 o 
   6   8   3       10.45       -8.04     17.47 o 
   7   8   3      143.78      133.90     27.84 o 
   8   8   3      105.22      116.76     27.87 o 
   9   8   3       41.18       24.33     22.27 o 
  10   8   3        9.56       15.06     24.21 o 
  11   8   3        0.00      -14.78     21.56 o 
  -9   9   3       12.53       12.13     19.39 o 
  -8   9   3      107.45      137.07     26.73 o 
  -7   9   3        0.10       18.14     18.38 o 
  -6   9   3      234.87      316.85     33.23 o 
  -5   9   3       42.80       41.59     22.95 o 
  -4   9   3       10.57        0.89     18.71 o 
  -3   9   3      125.87       88.30     24.71 o 
  -2   9   3        6.66        6.56     18.68 o 
  -1   9   3       14.45       10.29     18.90 o 
   0   9   3       95.48       72.50     16.46 o 
   1   9   3        3.61        4.61     13.28 o 
   2   9   3      101.11       75.62     17.16 o 
   3   9   3      263.43      294.91     31.50 o 
   4   9   3       64.37       68.19     29.34 o 
   5   9   3       52.92       41.26     22.86 o 
   6   9   3       47.36       42.32     24.61 o 
   7   9   3       21.23       20.77     35.25 o 
   8   9   3        3.38       20.27     33.70 o 
  -5  10   3        1.20       -6.11     23.11 o 
  -4  10   3        3.16       -1.55     22.50 o 
  -3  10   3       62.79       93.84     30.46 o 
  -2  10   3        1.14       14.17     18.38 o 
  -1  10   3       32.03       27.14     20.14 o 
   0  10   3       11.62        6.18     19.18 o 
   1  10   3        6.54        3.56     20.65 o 
   2  10   3      145.85      171.54     29.30 o 
   3  10   3        4.06        1.87     18.64 o 
   4  10   3        3.34       -3.08     19.64 o 
 -18   0   4       18.38       -1.44     33.48 o 
 -17   0   4      132.07      135.93     42.23 o 
 -16   0   4      160.99      130.26     39.52 o 
 -15   0   4      249.96      241.61     44.00 o 
 -14   0   4      455.49      417.40     46.68 o 
 -13   0   4      554.87      558.47     50.86 o 
 -12   0   4     2836.87     3120.89    110.33 o 
 -11   0   4      921.36     1021.17     39.94 o 
 -10   0   4     1057.55     1155.50     65.17 o 
  -9   0   4      227.66      197.16     17.08 o 
  -8   0   4        0.73       -2.62      6.51 o 
  -7   0   4      195.29      142.27     13.35 o 
  -6   0   4     9124.29     9660.36    325.20 o 
  -5   0   4       57.11       43.25      7.63 o 
  -4   0   4     2445.45     2408.26     39.04 o 
  -3   0   4      278.70      259.14     12.99 o 
  -2   0   4        3.46        0.81      3.69 o 
  -1   0   4     3124.98     3107.04     78.38 o 
   0   0   4    17078.15    16766.53    177.20 o 
   1   0   4       84.28       96.40     13.42 o 
   2   0   4     6470.18     6240.14    159.35 o 
   3   0   4      174.54      167.88     12.23 o 
   4   0   4        5.39        1.32      4.74 o 
   5   0   4      174.01      161.40     14.66 o 
   6   0   4     1575.00     1565.84     42.88 o 
   7   0   4       56.21       31.88     11.54 o 
   8   0   4     1962.08     2063.86     55.82 o 
   9   0   4     1285.01     1382.79     48.46 o 
  10   0   4     1438.28     1399.93     51.09 o 
  11   0   4       62.33       33.61     14.22 o 
  12   0   4      133.21       96.56     19.56 o 
  13   0   4       11.70        3.91     14.34 o 
  14   0   4      156.13      110.68     23.91 o 
  15   0   4      536.62      619.21     66.81 o 
  16   0   4        2.03       15.30     33.19 o 
  17   0   4      114.72      101.41     44.12 o 
 -18   1   4       82.04       88.20     29.84 o 
 -17   1   4       44.31       46.98     24.09 o 
 -16   1   4        0.17        9.80     18.07 o 
 -15   1   4       88.06       67.20     22.26 o 
 -14   1   4        1.53       -3.59     14.57 o 
 -13   1   4       57.42       24.79     12.04 o 
 -12   1   4      180.67      134.76     16.38 o 
 -11   1   4     1285.31     1375.40     39.90 o 
 -10   1   4        3.83       -2.02      5.59 o 
  -9   1   4      259.57      263.09     12.95 o 
  -8   1   4     1615.05     1636.11     27.77 o 
  -7   1   4     1445.81     1618.72     34.81 o 
  -6   1   4       35.35       24.91      4.82 o 
  -5   1   4     2219.85     2250.23     36.02 o 
  -4   1   4      299.88      265.33      9.29 o 
  -3   1   4     8339.69     8710.51     95.76 o 
  -2   1   4     6217.86     6428.04     46.61 o 
  -1   1   4     7292.07     7372.27     41.24 o 
   0   1   4     4614.27     4506.24     55.13 o 
   1   1   4     3896.07     3771.31     47.97 o 
   2   1   4     2642.68     2749.44     32.94 o 
   3   1   4        1.85        1.43      3.19 o 
   4   1   4       58.65       53.05      6.50 o 
   5   1   4     1890.45     2026.05     43.40 o 
   6   1   4       73.85       43.65      7.27 o 
   7   1   4      150.35      128.79     11.26 o 
   8   1   4      294.28      261.68     15.00 o 
   9   1   4      107.36       77.03     10.87 o 
  10   1   4        6.19        1.46      7.53 o 
  11   1   4       54.30       49.70     10.96 o 
  12   1   4       81.90       52.00     12.22 o 
  13   1   4       30.44       14.52     10.91 o 
  14   1   4       28.72       21.26     14.33 o 
  15   1   4       47.54       44.08     17.86 o 
  16   1   4      105.08      105.56     27.79 o 
  17   1   4       11.58        8.77     24.80 o 
 -18   2   4       61.21       47.05     38.30 o 
 -17   2   4        2.96       13.21     30.43 o 
 -16   2   4       10.15       -1.47     27.24 o 
 -15   2   4       28.50       11.76     17.30 o 
 -14   2   4      265.79      301.16     26.38 o 
 -13   2   4       13.73        5.40     10.51 o 
 -12   2   4       54.81       49.72     12.91 o 
 -11   2   4      490.50      473.65     29.15 o 
 -10   2   4      172.59      133.62     14.86 o 
  -9   2   4      149.04      135.53     14.29 o 
  -8   2   4      410.28      384.61     22.87 o 
  -7   2   4     1115.31     1211.53     30.16 o 
  -6   2   4       25.73        7.37      5.38 o 
  -5   2   4      931.06      917.72     21.25 o 
  -4   2   4        6.17        3.35      2.58 o 
  -3   2   4      351.35      309.24      7.97 o 
  -2   2   4    16096.24    17270.86    112.78 o 
  -1   2   4      763.97      743.66     14.73 o 
   0   2   4      206.96      184.88      7.58 o 
   1   2   4     3858.67     4020.13     38.43 o 
   2   2   4       82.37       53.97      5.18 o 
   3   2   4      670.29      689.70     14.93 o 
   4   2   4       54.75       33.49      4.95 o 
   5   2   4        9.62        7.42      5.19 o 
   6   2   4      475.98      467.66     18.26 o 
   7   2   4      193.11      168.13     13.05 o 
   8   2   4       21.06        5.93      6.66 o 
   9   2   4     1602.33     1687.67     41.04 o 
  10   2   4      468.54      434.59     21.80 o 
  11   2   4      198.47      164.06     16.18 o 
  12   2   4      106.72      104.04     15.30 o 
  13   2   4      468.30      487.64     31.45 o 
  14   2   4        1.11       -1.20     13.64 o 
  15   2   4       11.01        3.87     16.63 o 
  16   2   4        0.04        2.84     16.75 o 
 -17   3   4        0.00       -9.37     32.32 o 
 -16   3   4       32.77       11.29     28.87 o 
 -15   3   4        5.97        7.26     18.49 o 
 -14   3   4      147.48      153.53     27.66 o 
 -13   3   4       18.75        8.04     14.60 o 
 -12   3   4      399.03      414.37     26.02 o 
 -11   3   4     1029.23     1116.49     38.13 o 
 -10   3   4     1036.45     1162.89     36.61 o 
  -9   3   4       64.25       37.65     10.00 o 
  -8   3   4       30.47       17.22      7.78 o 
  -7   3   4      469.33      428.96     18.10 o 
  -6   3   4      467.80      426.85     15.97 o 
  -5   3   4       15.08        9.84      6.23 o 
  -4   3   4      402.08      361.40     12.05 o 
  -3   3   4       18.49        9.62      4.11 o 
  -2   3   4       81.22       46.70      6.52 o 
  -1   3   4      174.91      135.46      9.76 o 
   0   3   4      517.22      521.54     13.53 o 
   1   3   4      702.88      595.63     17.15 o 
   2   3   4      950.64     1011.57     23.52 o 
   3   3   4      214.93      212.23     10.04 o 
   4   3   4     1201.61     1262.29     23.87 o 
   5   3   4      606.08      658.87     18.42 o 
   6   3   4      153.27      127.43     12.00 o 
   7   3   4      204.76      219.05     15.72 o 
   8   3   4      135.41      116.59     12.76 o 
   9   3   4       28.69       19.22      8.41 o 
  10   3   4       75.26       55.72     11.52 o 
  11   3   4      213.61      220.68     25.17 o 
  12   3   4       78.28       76.88     16.66 o 
  13   3   4       93.38       90.25     19.39 o 
  14   3   4        0.84       -5.17     15.41 o 
  15   3   4        3.39       -1.48     16.15 o 
  16   3   4       15.55        6.25     19.14 o 
 -17   4   4        2.44       12.17     33.79 o 
 -16   4   4        0.55        3.07     22.85 o 
 -15   4   4      172.53      202.98     34.35 o 
 -14   4   4       78.79       41.58     20.72 o 
 -13   4   4        9.65       10.59     16.30 o 
 -12   4   4      285.93      255.80     32.07 o 
 -11   4   4        3.39       -3.48     13.24 o 
 -10   4   4      606.17      632.96     40.57 o 
  -9   4   4      533.74      513.43     36.03 o 
  -8   4   4        5.72        9.94     12.04 o 
  -7   4   4      234.76      226.24     25.31 o 
  -6   4   4      129.10      113.57     14.89 o 
  -5   4   4        2.23       -1.54      4.28 o 
  -4   4   4      257.37      231.20     12.61 o 
  -3   4   4      150.81      109.68     11.81 o 
  -2   4   4      250.98      218.70     12.91 o 
  -1   4   4      211.75      183.16      8.93 o 
   0   4   4     2510.57     2645.51     32.96 o 
   1   4   4      804.19      785.68     21.47 o 
   2   4   4      187.96      150.98     12.88 o 
   3   4   4      366.57      318.20     13.39 o 
   4   4   4        0.66       -0.92      4.81 o 
   5   4   4      204.78      203.05     12.65 o 
   6   4   4      149.07      137.06     11.58 o 
   7   4   4        3.63       -3.37      6.76 o 
   8   4   4      530.71      515.09     23.88 o 
   9   4   4      305.65      279.86     19.80 o 
  10   4   4      444.83      469.06     29.23 o 
  11   4   4      962.01     1121.58     44.65 o 
  12   4   4       89.86       65.09     16.83 o 
  13   4   4       66.77       26.75     15.81 o 
  14   4   4        0.01        1.74     15.63 o 
  15   4   4       28.15       39.95     24.66 o 
 -16   5   4        0.85       -6.53     22.33 o 
 -15   5   4      366.33      494.23     67.74 o 
 -14   5   4        8.98       10.27     18.71 o 
 -13   5   4       10.07       -2.32     17.06 o 
 -12   5   4       16.22        5.96     15.40 o 
 -11   5   4        7.20       -3.06     13.73 o 
 -10   5   4       18.83       10.92     14.83 o 
  -9   5   4      755.47      804.02     74.80 o 
  -8   5   4       14.00        9.05     13.83 o 
  -7   5   4      104.80      101.20     16.28 o 
  -6   5   4        0.57        4.33      8.69 o 
  -5   5   4      468.29      427.99     17.94 o 
  -4   5   4      657.26      666.96     22.41 o 
  -3   5   4      236.57      219.02     14.97 o 
  -2   5   4      214.83      188.20     14.52 o 
  -1   5   4        3.32        4.06      4.80 o 
   0   5   4       91.28       67.50      8.08 o 
   1   5   4       68.91       43.31      7.42 o 
   2   5   4      100.95       72.75      8.55 o 
   3   5   4      159.66      117.74     10.72 o 
   4   5   4     1524.54     1703.36     48.52 o 
   5   5   4       80.85       75.96      9.95 o 
   6   5   4        1.69        4.57      6.73 o 
   7   5   4      451.87      459.19     19.66 o 
   8   5   4      678.99      700.37     28.59 o 
   9   5   4       34.85       11.34     12.00 o 
  10   5   4       69.31       43.97     14.71 o 
  11   5   4       34.38       21.79     14.36 o 
  12   5   4       17.40       18.45     15.63 o 
  13   5   4       30.63       40.57     23.02 o 
  14   5   4       53.24       71.54     32.30 o 
  15   5   4        0.78        7.80     23.80 o 
 -15   6   4       31.22       39.00     28.46 o 
 -14   6   4       83.64       73.97     25.39 o 
 -13   6   4       55.32       40.08     23.90 o 
 -12   6   4        3.43       -1.15     18.39 o 
 -11   6   4       44.50       80.03     23.01 o 
 -10   6   4      278.23      289.48     36.33 o 
  -9   6   4      123.10      106.34     23.84 o 
  -8   6   4     1569.85     1951.70     58.92 o 
  -7   6   4        0.05        1.25     10.60 o 
  -6   6   4        5.53        3.94      9.89 o 
  -5   6   4      291.68      307.42     24.79 o 
  -4   6   4       39.66       28.71      8.72 o 
  -3   6   4        8.37        6.10      7.41 o 
  -2   6   4       16.74       12.45      7.79 o 
  -1   6   4      300.01      290.93     18.94 o 
   0   6   4        7.05        1.95      7.29 o 
   1   6   4        7.33        7.66      6.50 o 
   2   6   4       72.29       47.70      9.02 o 
   3   6   4       55.08       30.90      8.42 o 
   4   6   4      310.47      302.49     17.01 o 
   5   6   4      112.83       88.72     11.52 o 
   6   6   4      188.88      215.71     16.17 o 
   7   6   4      329.82      371.54     22.58 o 
   8   6   4       96.74       85.39     18.21 o 
   9   6   4      347.02      405.74     39.33 o 
  10   6   4      127.87      157.36     42.99 o 
  11   6   4      136.42      100.30     25.12 o 
  12   6   4      109.00      128.86     30.32 o 
  13   6   4      142.46      186.40     34.31 o 
  14   6   4       13.08       12.54     24.43 o 
 -13   7   4        3.75        3.76     23.32 o 
 -12   7   4        0.23      -13.99     19.67 o 
 -11   7   4       39.76       34.79     23.59 o 
 -10   7   4       34.63       22.61     20.59 o 
  -9   7   4       16.30       10.89     14.01 o 
  -8   7   4        0.08       -6.43     12.25 o 
  -7   7   4      179.83      145.29     21.82 o 
  -6   7   4       90.11       81.35     17.72 o 
  -5   7   4      210.52      204.15     23.72 o 
  -4   7   4       41.92       24.65     12.45 o 
  -3   7   4      201.39      195.59     17.96 o 
  -2   7   4      172.55      158.27     16.59 o 
  -1   7   4      144.74      141.59     16.22 o 
   0   7   4        6.70        4.65      8.36 o 
   1   7   4        0.39        3.17      7.85 o 
   2   7   4        9.00       -3.32      7.78 o 
   3   7   4      320.01      299.86     20.98 o 
   4   7   4       50.07       35.99     10.51 o 
   5   7   4      622.31      697.39     30.78 o 
   6   7   4        1.18       -3.82     11.50 o 
   7   7   4       13.52       12.58     13.47 o 
   8   7   4       68.46       38.70     19.51 o 
   9   7   4        9.00       18.91     20.18 o 
  10   7   4       22.32       26.81     21.45 o 
  11   7   4       55.09       50.21     23.97 o 
  12   7   4        7.69       -8.72     23.26 o 
 -11   8   4       21.09       27.56     22.86 o 
 -10   8   4        4.59       16.31     22.40 o 
  -9   8   4        8.77       16.16     16.37 o 
  -8   8   4       32.97       31.69     17.67 o 
  -7   8   4        1.03       -4.08     14.46 o 
  -6   8   4      116.08      109.84     21.81 o 
  -5   8   4      135.61      119.05     21.28 o 
  -4   8   4        4.40        1.53     13.13 o 
  -3   8   4        6.95        4.14     13.12 o 
  -2   8   4       23.38       13.73     13.98 o 
  -1   8   4        6.10       10.91     11.29 o 
   0   8   4        1.12        1.16     12.07 o 
   1   8   4        0.35        2.68     10.25 o 
   2   8   4       18.75       12.12     11.29 o 
   3   8   4       19.03       15.10     12.01 o 
   4   8   4        1.04       -4.40     13.41 o 
   5   8   4       17.36       26.30     18.89 o 
   6   8   4       47.33       39.27     22.07 o 
   7   8   4       16.85       11.83     28.03 o 
   8   8   4       25.91       23.00     30.85 o 
   9   8   4        0.03        0.51     23.69 o 
  10   8   4        4.42       27.37     27.12 o 
  -9   9   4        5.33       -0.35     19.51 o 
  -8   9   4       11.18        1.54     19.88 o 
  -7   9   4       56.79       78.78     23.69 o 
  -6   9   4       11.51       11.04     17.60 o 
  -5   9   4       21.67       31.31     18.88 o 
  -4   9   4        2.30       -0.01     18.56 o 
  -3   9   4       55.72       50.72     23.08 o 
  -2   9   4       14.16       13.33     19.71 o 
  -1   9   4       16.28       28.61     20.08 o 
   0   9   4       67.95       57.76     16.16 o 
   1   9   4        0.25       -6.17     12.91 o 
   2   9   4        0.09        0.63     13.06 o 
   3   9   4        3.79       -0.47     14.88 o 
   4   9   4       65.91       56.88     19.76 o 
   5   9   4        0.07        8.25     19.86 o 
   6   9   4       17.57       19.00     32.35 o 
   7   9   4        5.94       -2.65     28.76 o 
   8   9   4        0.03       -5.59     33.05 o 
  -5  10   4        1.25        7.31     24.54 o 
  -4  10   4        8.69       -0.38     22.48 o 
  -3  10   4       31.41       28.43     24.12 o 
  -2  10   4        0.13        6.68     23.40 o 
  -1  10   4       46.64       68.06     23.91 o 
   0  10   4       60.52       60.77     22.01 o 
   1  10   4        8.42       14.21     22.59 o 
   2  10   4       85.41       86.37     24.04 o 
   3  10   4        9.65        2.65     18.56 o 
 -18   1   5        8.47       18.54     33.96 o 
 -17   1   5        2.50      -13.45     20.70 o 
 -16   1   5        7.75       14.11     19.42 o 
 -15   1   5       13.85        1.01     17.20 o 
 -14   1   5      953.58     1058.48     51.31 o 
 -13   1   5      160.28      118.70     21.00 o 
 -12   1   5       49.37       22.45     10.83 o 
 -11   1   5        1.38        0.55      8.15 o 
 -10   1   5        1.92       -1.58      7.76 o 
  -9   1   5      603.09      549.98     18.00 o 
  -8   1   5       87.55       63.18      7.77 o 
  -7   1   5     1893.05     2089.04     67.99 o 
  -6   1   5        0.30       -1.09      3.62 o 
  -5   1   5      828.68      886.70     18.25 o 
  -4   1   5     5781.92     6268.54     66.36 o 
  -3   1   5     2667.19     2643.06     29.71 o 
  -2   1   5      103.56       97.29      6.52 o 
  -1   1   5        0.17        0.76      2.50 o 
   0   1   5        3.53        0.72      2.41 o 
   1   1   5      959.10      971.80     21.06 o 
   2   1   5      653.15      595.28     13.61 o 
   3   1   5      515.54      455.81     15.49 o 
   4   1   5     3273.88     3332.06     43.23 o 
   5   1   5      517.54      511.64     18.25 o 
   6   1   5      470.94      486.74     18.77 o 
   7   1   5      120.67       85.46     10.19 o 
   8   1   5      311.72      300.07     16.89 o 
   9   1   5      320.45      284.51     18.24 o 
  10   1   5      457.97      426.47     21.87 o 
  11   1   5      150.73       94.43     13.92 o 
  12   1   5        0.00        6.11     10.07 o 
  13   1   5        2.36       -3.05     10.63 o 
  14   1   5        3.24       -3.61     13.51 o 
  15   1   5        3.37        1.34     15.96 o 
  16   1   5      154.76      174.91     34.46 o 
 -18   2   5        4.01      -11.21     31.53 o 
 -17   2   5        0.55        4.63     31.84 o 
 -16   2   5        1.54        0.34     26.84 o 
 -15   2   5       72.65       80.33     32.52 o 
 -14   2   5      532.07      610.61     31.86 o 
 -13   2   5       32.64       16.58     11.71 o 
 -12   2   5      316.79      321.60     24.55 o 
 -11   2   5        1.79        4.71      9.28 o 
 -10   2   5      636.27      607.91     26.19 o 
  -9   2   5      208.58      169.90     15.83 o 
  -8   2   5      259.11      216.43     15.26 o 
  -7   2   5     1845.61     1856.82     36.88 o 
  -6   2   5     2551.57     2808.24     41.79 o 
  -5   2   5      130.25       81.50      6.42 o 
  -4   2   5     1395.12     1461.77     25.21 o 
  -3   2   5      715.85      705.90     17.05 o 
  -2   2   5     1429.68     1486.10     19.92 o 
  -1   2   5      765.55      736.17     14.93 o 
   0   2   5      127.12      137.10      7.32 o 
   1   2   5     1704.33     1689.85     39.49 o 
   2   2   5       18.75        6.49      4.25 o 
   3   2   5      117.64       54.47      5.53 o 
   4   2   5       12.13        4.85      4.66 o 
   5   2   5      663.57      557.34     19.54 o 
   6   2   5        8.50        3.26      5.49 o 
   7   2   5        2.49       -2.36      5.78 o 
   8   2   5      130.66       82.46     10.76 o 
   9   2   5      218.18      206.42     16.71 o 
  10   2   5       63.20       58.16     11.50 o 
  11   2   5      400.51      367.23     23.14 o 
  12   2   5       59.18       40.21     12.61 o 
  13   2   5       10.29       25.05     14.94 o 
  14   2   5      102.80      108.86     21.45 o 
  15   2   5       16.73       11.36     16.94 o 
  16   2   5       33.15       48.32     20.97 o 
 -17   3   5        6.46       -0.25     31.78 o 
 -16   3   5       98.80      108.33     36.33 o 
 -15   3   5        4.51        4.59     18.84 o 
 -14   3   5       24.77       13.94     16.77 o 
 -13   3   5      205.24      146.45     25.16 o 
 -12   3   5       15.98        1.82     14.11 o 
 -11   3   5       58.66       41.11     12.16 o 
 -10   3   5       54.58       46.19     11.53 o 
  -9   3   5      325.44      355.41     19.90 o 
  -8   3   5      363.13      307.57     17.15 o 
  -7   3   5       45.42       18.36      6.81 o 
  -6   3   5      162.49      118.28      9.62 o 
  -5   3   5      137.32      134.80     13.88 o 
  -4   3   5       85.45       40.10      6.01 o 
  -3   3   5      764.15      737.05     19.21 o 
  -2   3   5     1564.52     1671.45     20.83 o 
  -1   3   5     2158.91     2268.26     26.99 o 
   0   3   5     2153.52     2478.22     37.04 o 
   1   3   5       58.56       26.94      5.12 o 
   2   3   5      296.96      317.03     12.73 o 
   3   3   5      596.03      583.13     15.11 o 
   4   3   5      859.39      857.10     18.88 o 
   5   3   5      120.40      101.81      9.06 o 
   6   3   5       90.82       69.26     10.51 o 
   7   3   5        0.58       -3.14      6.65 o 
   8   3   5       67.49       42.15      9.79 o 
   9   3   5       88.20       76.11     12.41 o 
  10   3   5      546.45      565.74     25.86 o 
  11   3   5       31.60       24.82     11.18 o 
  12   3   5        0.19       -6.17     12.68 o 
  13   3   5       42.66       31.38     15.74 o 
  14   3   5        1.90        0.00     15.39 o 
  15   3   5        6.78        4.54     17.02 o 
  16   3   5       74.95       80.84     24.23 o 
 -17   4   5       71.62      114.93     46.54 o 
 -16   4   5       22.50       29.68     23.86 o 
 -15   4   5       89.26       93.37     25.57 o 
 -14   4   5      149.85      135.55     27.07 o 
 -13   4   5        0.73       -6.39     14.88 o 
 -12   4   5       31.30       28.21     16.15 o 
 -11   4   5      103.03       85.47     20.43 o 
 -10   4   5      126.59       88.92     19.75 o 
  -9   4   5        0.65        4.94     13.06 o 
  -8   4   5      446.74      427.49     31.50 o 
  -7   4   5        0.02       -2.80      9.83 o 
  -6   4   5      464.12      375.75     22.30 o 
  -5   4   5     2024.60     2095.89     31.36 o 
  -4   4   5       29.53       24.71      6.45 o 
  -3   4   5     1521.69     1539.79     30.35 o 
  -2   4   5      288.27      253.31     13.79 o 
  -1   4   5      980.42     1015.40     19.81 o 
   0   4   5       27.51       23.99      5.66 o 
   1   4   5     1001.95     1028.61     22.68 o 
   2   4   5       18.24       11.89      6.03 o 
   3   4   5      292.44      234.95     12.16 o 
   4   4   5       53.92       31.79      7.00 o 
   5   4   5      557.28      560.66     18.88 o 
   6   4   5       28.95       15.34      6.60 o 
   7   4   5      267.98      254.78     18.44 o 
   8   4   5      218.83      163.26     14.75 o 
   9   4   5      436.35      390.10     22.52 o 
  10   4   5      243.89      233.72     28.00 o 
  11   4   5        6.90       -1.38     11.60 o 
  12   4   5      112.14       91.87     18.67 o 
  13   4   5        7.64        8.72     15.37 o 
  14   4   5       11.15       17.52     18.22 o 
  15   4   5       22.66        3.74     18.92 o 
 -16   5   5        4.98       -1.62     22.42 o 
 -15   5   5      137.93      149.67     32.57 o 
 -14   5   5       13.59       18.63     20.86 o 
 -13   5   5        0.01      -13.23     16.61 o 
 -12   5   5        1.39        7.32     17.21 o 
 -11   5   5      343.14      395.37     39.92 o 
 -10   5   5      123.78       96.17     22.47 o 
  -9   5   5       95.62       91.95     21.98 o 
  -8   5   5      256.65      227.93     28.63 o 
  -7   5   5      497.70      518.11     29.00 o 
  -6   5   5        0.10        5.45      8.61 o 
  -5   5   5       69.02       45.92     11.65 o 
  -4   5   5      390.55      358.07     17.50 o 
  -3   5   5     1162.96     1137.91     30.12 o 
  -2   5   5        0.20        0.72      6.31 o 
  -1   5   5       73.61       66.75      7.54 o 
   0   5   5        1.62        3.19      5.23 o 
   1   5   5       28.05       23.82      6.58 o 
   2   5   5      554.83      552.38     18.75 o 
   3   5   5     1236.88     1356.27     30.17 o 
   4   5   5      636.62      646.75     21.34 o 
   5   5   5       77.54       52.83      9.31 o 
   6   5   5        5.47        6.70      7.40 o 
   7   5   5       26.81       20.11      8.86 o 
   8   5   5      110.36       78.44     13.92 o 
   9   5   5        0.22       -7.98     11.58 o 
  10   5   5      185.59      172.25     19.88 o 
  11   5   5       51.06       30.38     15.33 o 
  12   5   5        6.08        8.56     15.99 o 
  13   5   5        9.73        2.32     20.87 o 
  14   5   5        0.88       -7.29     22.30 o 
 -15   6   5        1.71        5.15     24.77 o 
 -14   6   5        1.23       -2.96     22.61 o 
 -13   6   5      100.06      133.73     29.79 o 
 -12   6   5        0.26       12.01     19.84 o 
 -11   6   5       15.09       -1.06     17.74 o 
 -10   6   5       45.40       38.12     19.86 o 
  -9   6   5      539.81      618.01     44.94 o 
  -8   6   5       11.64       17.79     12.53 o 
  -7   6   5      327.69      344.70     29.34 o 
  -6   6   5       10.41        5.43     10.52 o 
  -5   6   5      969.61     1055.86     41.10 o 
  -4   6   5       53.25       25.89      9.19 o 
  -3   6   5      287.33      297.93     19.24 o 
  -2   6   5        7.27        1.73      7.24 o 
  -1   6   5      118.34       91.32     12.36 o 
   0   6   5      566.86      573.00     24.24 o 
   1   6   5      127.85      106.12     13.48 o 
   2   6   5      357.11      395.63     16.32 o 
   3   6   5       19.32       11.49      7.65 o 
   4   6   5      135.48      123.43     12.72 o 
   5   6   5      138.02      119.79     13.41 o 
   6   6   5      446.88      455.98     20.82 o 
   7   6   5       24.01       15.54     10.64 o 
   8   6   5       81.33       61.98     16.85 o 
   9   6   5        2.56        2.40     13.73 o 
  10   6   5        0.81        0.94     17.90 o 
  11   6   5        6.88        0.97     15.06 o 
  12   6   5        2.05        4.66     20.41 o 
  13   6   5        8.84       19.50     22.92 o 
 -13   7   5        0.06        7.28     22.18 o 
 -12   7   5       22.69       54.23     27.07 o 
 -11   7   5       12.75        4.11     20.79 o 
 -10   7   5        3.25        8.41     19.95 o 
  -9   7   5       20.47       33.80     19.53 o 
  -8   7   5        1.35        0.65     13.54 o 
  -7   7   5       21.79        5.53     12.71 o 
  -6   7   5      153.03      170.64     22.52 o 
  -5   7   5       88.81       59.28     15.73 o 
  -4   7   5       22.65       10.29     11.18 o 
  -3   7   5       59.97       57.22     14.39 o 
  -2   7   5      154.45      125.91     15.71 o 
  -1   7   5       36.04       19.67      9.87 o 
   0   7   5       22.53       12.89      9.31 o 
   1   7   5       11.77        5.77      9.17 o 
   2   7   5       90.18       55.38     11.84 o 
   3   7   5       32.16       35.75     10.31 o 
   4   7   5      606.30      701.64     29.55 o 
   5   7   5        5.40        4.24      9.85 o 
   6   7   5       97.69      113.16     24.44 o 
   7   7   5       81.77       71.61     22.39 o 
   8   7   5       21.98       17.99     24.05 o 
   9   7   5        4.57       -0.74     18.71 o 
  10   7   5        0.04       -0.22     19.85 o 
  11   7   5      158.70      174.47     33.10 o 
  12   7   5        1.48       13.22     23.63 o 
 -11   8   5        0.11       -0.68     23.36 o 
 -10   8   5       28.97       39.11     24.38 o 
  -9   8   5      103.37      100.14     24.35 o 
  -8   8   5        8.90        9.03     16.21 o 
  -7   8   5        0.15       -7.23     14.63 o 
  -6   8   5        4.46       11.32     14.63 o 
  -5   8   5       39.37       11.13     14.56 o 
  -4   8   5        2.30       -4.61     12.74 o 
  -3   8   5        6.27        3.96     12.98 o 
  -2   8   5      102.28      105.34     19.04 o 
  -1   8   5       59.46       45.07     13.29 o 
   0   8   5        1.61        2.71     11.56 o 
   1   8   5       26.80       12.19     11.25 o 
   2   8   5      173.71      194.22     20.56 o 
   3   8   5       64.56       47.25     13.34 o 
   4   8   5       61.25       50.82     14.71 o 
   5   8   5      191.62      231.87     33.23 o 
   6   8   5        1.10       -7.11     25.46 o 
   7   8   5       37.43       50.47     34.15 o 
   8   8   5        1.83        3.39     32.40 o 
   9   8   5       33.29       23.14     32.60 o 
  10   8   5       16.11       -7.65     33.56 o 
  -9   9   5        0.16        2.37     18.81 o 
  -8   9   5       51.94       43.77     21.28 o 
  -7   9   5        0.79       -5.22     17.77 o 
  -6   9   5       19.06       21.48     19.30 o 
  -5   9   5       33.50       23.30     17.78 o 
  -4   9   5        2.47       11.20     17.16 o 
  -3   9   5       17.51       17.62     20.48 o 
  -2   9   5       40.98       24.83     19.80 o 
  -1   9   5       58.50       67.48     25.17 o 
   0   9   5       61.15       83.92     21.00 o 
   1   9   5      155.95      171.74     21.92 o 
   2   9   5       19.87        6.95     13.83 o 
   3   9   5        2.90        4.44     16.92 o 
   4   9   5       11.19       19.41     17.46 o 
   5   9   5      135.42      143.45     31.63 o 
   6   9   5        2.30       -2.34     31.10 o 
   7   9   5        5.62       26.48     34.97 o 
  -4  10   5        1.19        4.65     23.92 o 
  -3  10   5        2.42        8.97     23.46 o 
  -2  10   5       21.02       23.95     26.96 o 
  -1  10   5       24.21       21.75     20.30 o 
   0  10   5        5.98        5.56     18.69 o 
   1  10   5        7.07       14.42     19.81 o 
   2  10   5       15.61       23.18     20.75 o 
   3  10   5        0.49        0.08     19.77 o 
 -18   0   6       12.24       10.95     35.08 o 
 -17   0   6        9.32       24.25     32.12 o 
 -16   0   6       78.24       67.29     30.65 o 
 -15   0   6       11.88       -0.96     22.75 o 
 -14   0   6       12.62        6.97     20.58 o 
 -13   0   6      290.07      367.61     46.94 o 
 -12   0   6        1.45       10.25     17.44 o 
 -11   0   6     1183.16     1394.47     98.55 o 
 -10   0   6     1977.64     2163.78     54.36 o 
  -9   0   6      231.21      241.84     19.78 o 
  -8   0   6      986.94     1032.47     34.42 o 
  -7   0   6      452.99      486.06     28.38 o 
  -6   0   6      276.88      332.54     18.47 o 
  -5   0   6       65.79       60.18      9.72 o 
  -4   0   6      252.54      245.60     12.50 o 
  -3   0   6     1021.81      923.43     27.96 o 
  -2   0   6      256.05      207.87     13.77 o 
  -1   0   6     1545.72     1394.14     67.29 o 
   0   0   6      142.82      142.64     12.14 o 
   1   0   6     3685.04     3930.47     61.23 o 
   2   0   6      238.66      243.50     16.35 o 
   3   0   6        0.21       -0.91      5.66 o 
   4   0   6      679.15      634.82     28.83 o 
   5   0   6     2964.24     3392.77     68.63 o 
   6   0   6      267.81      231.14     21.99 o 
   7   0   6        1.21        1.28      8.25 o 
   8   0   6     1589.46     1525.52     52.39 o 
   9   0   6     1242.60     1310.82     71.44 o 
  10   0   6     1460.69     1572.32     58.53 o 
  11   0   6        3.06       11.71     14.15 o 
  12   0   6        0.53        4.78     15.45 o 
  13   0   6       36.45       24.03     18.46 o 
  14   0   6       72.47       55.16     22.80 o 
  15   0   6      100.50      111.44     26.32 o 
  16   0   6      127.05      175.51     47.98 o 
 -18   1   6       34.88       34.75     37.00 o 
 -17   1   6      106.56      128.51     42.14 o 
 -16   1   6        0.03        0.45     19.48 o 
 -15   1   6      156.84      163.35     27.21 o 
 -14   1   6       62.30       29.90     16.67 o 
 -13   1   6       90.34       68.04     17.75 o 
 -12   1   6       95.34       86.73     14.53 o 
 -11   1   6      606.16      616.96     27.20 o 
 -10   1   6        8.25        6.08      7.90 o 
  -9   1   6     2111.01     2323.73     36.96 o 
  -8   1   6       22.15        5.61      5.31 o 
  -7   1   6      174.17      163.81     10.22 o 
  -6   1   6        2.76       -0.57      4.18 o 
  -5   1   6     7047.28     7776.09     57.87 o 
  -4   1   6      603.96      556.45     19.58 o 
  -3   1   6     2278.44     2344.48     30.74 o 
  -2   1   6        2.85        0.15      3.41 o 
  -1   1   6       16.66        8.91      3.26 o 
   0   1   6     2644.23     2795.01     30.26 o 
   1   1   6       22.52        9.49      3.30 o 
   2   1   6       82.89       85.36      6.55 o 
   3   1   6      841.94      807.46     17.08 o 
   4   1   6     5092.92     5347.93     57.94 o 
   5   1   6      321.37      247.29     13.76 o 
   6   1   6       15.94        8.56      5.77 o 
   7   1   6       56.99       30.59      7.79 o 
   8   1   6      712.79      683.76     25.43 o 
   9   1   6      596.91      602.87     25.28 o 
  10   1   6       75.41       44.20     10.65 o 
  11   1   6      148.20      127.01     16.09 o 
  12   1   6        4.84        0.27     10.59 o 
  13   1   6        8.83       -2.62     11.57 o 
  14   1   6       51.11       27.70     16.64 o 
  15   1   6        0.03      -15.00     16.31 o 
  16   1   6        0.57       -4.12     19.28 o 
 -18   2   6        0.31       -2.15     34.12 o 
 -17   2   6        1.75       -0.23     31.19 o 
 -16   2   6       27.81        4.83     27.15 o 
 -15   2   6        0.09       -7.59     22.92 o 
 -14   2   6      222.98      183.63     40.16 o 
 -13   2   6       12.11       15.52     11.98 o 
 -12   2   6      169.09      166.45     18.88 o 
 -11   2   6       11.02        3.51      9.53 o 
 -10   2   6       92.06       67.86     12.24 o 
  -9   2   6       64.49       37.77      9.98 o 
  -8   2   6        7.11        8.55      7.14 o 
  -7   2   6        0.28       -1.72      6.11 o 
  -6   2   6       71.43       41.16      6.00 o 
  -5   2   6     2951.66     3127.17     33.86 o 
  -4   2   6      182.50      189.31      9.01 o 
  -3   2   6      995.65      948.38     17.45 o 
  -2   2   6     2721.64     2830.70     30.38 o 
  -1   2   6      229.31      214.02      9.11 o 
   0   2   6       16.62        8.41      3.94 o 
   1   2   6        0.09        4.22      3.72 o 
   2   2   6      812.64      765.55     18.14 o 
   3   2   6      739.63      690.96     21.22 o 
   4   2   6        6.63       -2.20      4.78 o 
   5   2   6      256.33      240.39     13.95 o 
   6   2   6      168.92      137.51     12.57 o 
   7   2   6      201.06      161.87     14.49 o 
   8   2   6      208.11      228.32     17.49 o 
   9   2   6        6.49        2.32      7.83 o 
  10   2   6       45.22       27.30      9.92 o 
  11   2   6      126.15      125.66     16.05 o 
  12   2   6      119.98       98.94     15.69 o 
  13   2   6       11.39        7.90     13.84 o 
  14   2   6       55.51       60.38     19.32 o 
  15   2   6      219.39      316.58     33.28 o 
  16   2   6       53.24       67.71     23.98 o 
 -17   3   6       12.92        8.30     32.06 o 
 -16   3   6       79.90       93.57     37.31 o 
 -15   3   6       36.60       32.14     19.94 o 
 -14   3   6      247.96      321.72     35.93 o 
 -13   3   6        9.88        6.85     16.07 o 
 -12   3   6      261.17      271.66     31.90 o 
 -11   3   6        0.47       -5.09     13.26 o 
 -10   3   6       28.06       19.63     10.16 o 
  -9   3   6      302.88      262.14     18.16 o 
  -8   3   6       34.73       22.63      8.27 o 
  -7   3   6       14.31       17.35      7.09 o 
  -6   3   6      104.44       71.61      8.69 o 
  -5   3   6      303.74      284.07     11.87 o 
  -4   3   6     1381.34     1479.27     43.11 o 
  -3   3   6     4574.39     4866.20     51.43 o 
  -2   3   6     2929.21     3112.86     33.90 o 
  -1   3   6      963.44      962.01     19.09 o 
   0   3   6      247.72      229.45     10.70 o 
   1   3   6       80.54       62.66      7.08 o 
   2   3   6      306.07      243.03     11.67 o 
   3   3   6       22.62       12.67      4.94 o 
   4   3   6        1.35        0.80      4.66 o 
   5   3   6      500.95      532.11     16.88 o 
   6   3   6      266.65      260.00     16.80 o 
   7   3   6       22.08       23.18      8.41 o 
   8   3   6      420.70      415.12     21.76 o 
   9   3   6      994.03     1108.30     35.45 o 
  10   3   6      109.19       92.27     14.63 o 
  11   3   6        8.38        4.09     10.54 o 
  12   3   6       16.30       13.78     13.57 o 
  13   3   6       89.45      110.51     21.23 o 
  14   3   6       24.31       18.39     16.84 o 
  15   3   6       29.93       26.19     20.12 o 
 -16   4   6       14.15        1.55     22.05 o 
 -15   4   6        4.80       15.93     20.44 o 
 -14   4   6      325.49      378.52     41.29 o 
 -13   4   6      221.82      287.74     35.68 o 
 -12   4   6        5.60       -0.59     15.13 o 
 -11   4   6       33.49        7.05     13.95 o 
 -10   4   6      821.57      921.34     49.81 o 
  -9   4   6      363.84      370.08     31.93 o 
  -8   4   6      101.98       59.50     17.68 o 
  -7   4   6      106.06       95.34     19.06 o 
  -6   4   6        3.05        2.82      8.06 o 
  -5   4   6      369.55      338.68     14.22 o 
  -4   4   6      258.49      245.02     13.88 o 
  -3   4   6     2281.13     2381.62     39.51 o 
  -2   4   6      538.32      518.98     19.37 o 
  -1   4   6      982.77     1022.30     25.12 o 
   0   4   6       34.53       26.05      5.87 o 
   1   4   6       84.13       54.38      7.50 o 
   2   4   6      111.89       80.20      8.85 o 
   3   4   6      322.32      291.18     13.44 o 
   4   4   6      149.70      144.59     11.48 o 
   5   4   6      163.85      149.18     12.04 o 
   6   4   6      930.55      976.39     25.59 o 
   7   4   6      605.83      551.90     24.53 o 
   8   4   6       20.71        9.80      9.02 o 
   9   4   6      205.68      188.93     18.96 o 
  10   4   6      112.45      128.62     17.73 o 
  11   4   6       14.22       10.36     13.77 o 
  12   4   6        0.02        2.76     15.66 o 
  13   4   6       38.12       37.57     18.51 o 
  14   4   6       16.18       18.18     18.71 o 
  15   4   6        0.83        0.95     20.79 o 
 -16   5   6       19.84       14.84     24.85 o 
 -15   5   6       23.04       12.07     23.00 o 
 -14   5   6       80.82       77.47     24.31 o 
 -13   5   6      104.19       96.20     25.46 o 
 -12   5   6        5.37        0.18     16.44 o 
 -11   5   6       26.51       21.14     16.90 o 
 -10   5   6      100.51      121.21     25.40 o 
  -9   5   6      322.98      295.69     36.26 o 
  -8   5   6       56.34       52.33     18.87 o 
  -7   5   6      214.86      207.17     21.94 o 
  -6   5   6       80.31       55.77     13.27 o 
  -5   5   6       14.68        6.74      9.40 o 
  -4   5   6      154.97      149.71     13.13 o 
  -3   5   6      980.79     1018.06     41.21 o 
  -2   5   6      539.32      515.98     19.33 o 
  -1   5   6       95.74       63.69     10.53 o 
   0   5   6      263.14      233.20     13.36 o 
   1   5   6       68.92       52.17      8.31 o 
   2   5   6       73.34       65.13      9.11 o 
   3   5   6      160.73      147.52     12.47 o 
   4   5   6        9.28        8.17      6.94 o 
   5   5   6       19.61        7.37      7.27 o 
   6   5   6      621.35      677.97     27.98 o 
   7   5   6     1131.37     1297.19     35.43 o 
   8   5   6      164.87      137.51     16.78 o 
   9   5   6       16.32        6.61     12.28 o 
  10   5   6      658.21      724.53     37.88 o 
  11   5   6       16.28       20.44     15.96 o 
  12   5   6        0.11       -0.86     16.02 o 
  13   5   6        7.48        3.78     21.57 o 
  14   5   6       59.83       75.20     29.38 o 
 -14   6   6      264.34      307.60     42.81 o 
 -13   6   6       39.42       54.70     25.43 o 
 -12   6   6       20.54       13.50     19.73 o 
 -11   6   6       41.00       26.69     20.60 o 
 -10   6   6       59.34       87.01     25.59 o 
  -9   6   6       26.23       23.76     18.80 o 
  -8   6   6       44.59       35.41     14.06 o 
  -7   6   6        2.10        5.54     10.90 o 
  -6   6   6      513.30      534.76     31.49 o 
  -5   6   6       73.93       55.19     13.61 o 
  -4   6   6      257.27      222.97     22.93 o 
  -3   6   6        0.43        0.24      6.56 o 
  -2   6   6      221.78      190.46     16.52 o 
  -1   6   6      106.12       93.81     11.77 o 
   0   6   6      241.67      210.92     17.91 o 
   1   6   6      142.33      128.17     15.10 o 
   2   6   6       24.75       11.56      7.68 o 
   3   6   6      168.33      156.52     12.87 o 
   4   6   6      175.49      183.66     15.24 o 
   5   6   6      315.57      315.53     18.65 o 
   6   6   6       61.21       70.32     13.57 o 
   7   6   6       27.62       17.79     11.67 o 
   8   6   6        9.73        7.86     13.11 o 
   9   6   6       51.92       39.59     17.01 o 
  10   6   6       22.75        6.68     19.33 o 
  11   6   6       72.74       61.44     23.29 o 
  12   6   6        0.07      -20.88     20.80 o 
  13   6   6      148.73      217.72     39.59 o 
 -13   7   6       76.86       88.43     32.12 o 
 -12   7   6        0.01      -13.35     21.18 o 
 -11   7   6        9.50        6.47     19.73 o 
 -10   7   6       43.20       23.87     21.12 o 
  -9   7   6        6.28        4.77     18.65 o 
  -8   7   6      134.93      164.95     23.85 o 
  -7   7   6        1.44        6.12     13.92 o 
  -6   7   6      197.24      200.94     25.16 o 
  -5   7   6       97.97       70.14     16.40 o 
  -4   7   6      234.71      252.16     25.32 o 
  -3   7   6      113.67      100.91     18.14 o 
  -2   7   6      109.09       77.98     13.83 o 
  -1   7   6      459.09      481.09     25.02 o 
   0   7   6      118.63       99.98     14.87 o 
   1   7   6        1.74        7.13      9.41 o 
   2   7   6        0.29        0.08      8.45 o 
   3   7   6       60.96       29.98     10.33 o 
   4   7   6        0.82       -3.23      8.60 o 
   5   7   6      572.65      668.46     36.58 o 
   6   7   6        0.10      -14.40     12.18 o 
   7   7   6       35.35       29.45     18.58 o 
   8   7   6       25.54       40.03     21.34 o 
   9   7   6        9.95        8.93     16.44 o 
  10   7   6        2.48       -4.98     19.25 o 
  11   7   6       10.39       21.71     23.01 o 
 -11   8   6        1.62        0.30     22.89 o 
 -10   8   6       66.42      124.89     32.08 o 
  -9   8   6       38.94       41.25     19.59 o 
  -8   8   6       39.65       49.20     19.85 o 
  -7   8   6       51.64       31.23     17.48 o 
  -6   8   6        2.51        7.13     14.61 o 
  -5   8   6       51.30       52.70     18.59 o 
  -4   8   6      101.29      125.93     21.64 o 
  -3   8   6        9.70        6.97     13.56 o 
  -2   8   6      143.78      140.99     22.00 o 
  -1   8   6        2.30        0.92     11.41 o 
   0   8   6        0.97        4.63     11.55 o 
   1   8   6      133.14      115.77     15.54 o 
   2   8   6       95.48       73.40     14.09 o 
   3   8   6       15.91        3.28     11.63 o 
   4   8   6       24.05       23.41     14.61 o 
   5   8   6        7.96       -4.76     17.14 o 
   6   8   6       27.20       33.25     31.39 o 
   7   8   6      141.20      171.78     46.37 o 
   8   8   6       10.28       11.60     33.84 o 
   9   8   6        7.92        4.29     28.62 o 
  -8   9   6       33.03       27.00     20.42 o 
  -7   9   6       38.49       48.34     21.34 o 
  -6   9   6       23.20       15.93     18.26 o 
  -5   9   6      153.10      200.53     28.57 o 
  -4   9   6        9.96       15.81     17.75 o 
  -3   9   6       71.91       92.42     27.29 o 
  -2   9   6        3.39       -5.62     18.58 o 
  -1   9   6       25.91       22.57     20.96 o 
   0   9   6        8.39        3.86     16.48 o 
   1   9   6       61.72       46.74     16.28 o 
   2   9   6       38.55       37.08     15.95 o 
   3   9   6       15.09       11.68     17.58 o 
   4   9   6       33.82       13.87     22.43 o 
   5   9   6       18.95        6.61     21.52 o 
   6   9   6       21.98       13.55     23.03 o 
   7   9   6        0.00        1.19     24.69 o 
  -3  10   6        4.76       18.58     25.87 o 
  -2  10   6       31.12       24.29     26.50 o 
  -1  10   6       33.32       39.31     22.32 o 
   0  10   6        6.94        3.56     18.94 o 
   1  10   6       36.40       31.01     21.27 o 
 -18   1   7        0.04      -14.56     32.97 o 
 -17   1   7       39.41       27.10     32.04 o 
 -16   1   7       42.51       33.83     21.57 o 
 -15   1   7      137.70      108.08     25.98 o 
 -14   1   7      109.12      101.63     21.64 o 
 -13   1   7       68.11       41.82     16.60 o 
 -12   1   7     1085.05     1074.84     36.80 o 
 -11   1   7       53.03       45.50     11.88 o 
 -10   1   7      230.34      210.19     18.38 o 
  -9   1   7        6.91       -0.01      6.03 o 
  -8   1   7      682.23      699.37     31.97 o 
  -7   1   7       48.60       29.70      6.58 o 
  -6   1   7      387.69      357.00     14.21 o 
  -5   1   7        9.54       10.48      5.19 o 
  -4   1   7        5.48        3.23      4.23 o 
  -3   1   7      903.19      955.07     21.51 o 
  -2   1   7      116.51       89.56      7.88 o 
  -1   1   7     2909.33     3187.36     40.66 o 
   0   1   7        5.52        0.58      3.14 o 
   1   1   7     3602.88     3859.40     38.13 o 
   2   1   7       81.06       66.82      6.37 o 
   3   1   7       43.41       28.33      5.06 o 
   4   1   7     1321.92     1465.34     25.10 o 
   5   1   7       22.98        2.25      5.83 o 
   6   1   7       41.21       38.86      8.60 o 
   7   1   7       40.14       30.98      8.47 o 
   8   1   7      103.33       67.70     11.28 o 
   9   1   7       13.85        1.94      8.20 o 
  10   1   7        1.20       -5.77      8.18 o 
  11   1   7       80.60       54.22     12.99 o 
  12   1   7       23.89        4.11     11.16 o 
  13   1   7        9.04        7.38     12.70 o 
  14   1   7        3.08        4.90     13.94 o 
  15   1   7      249.25      320.07     33.66 o 
  16   1   7       16.08       15.89     20.71 o 
 -17   2   7       10.33        5.17     28.37 o 
 -16   2   7       16.25       19.76     29.81 o 
 -15   2   7       14.79        5.50     25.46 o 
 -14   2   7      116.40       74.12     31.58 o 
 -13   2   7       53.47       35.89     13.38 o 
 -12   2   7      205.36      183.36     19.37 o 
 -11   2   7     1133.92     1263.16     44.66 o 
 -10   2   7      213.03      194.41     17.93 o 
  -9   2   7       60.38       50.90     10.88 o 
  -8   2   7       50.20       29.17      8.91 o 
  -7   2   7     1404.62     1402.36     39.78 o 
  -6   2   7        9.25        1.24      4.84 o 
  -5   2   7      409.31      371.22     13.57 o 
  -4   2   7      509.80      466.70     18.42 o 
  -3   2   7      488.10      448.42     14.70 o 
  -2   2   7       41.24       23.81      4.93 o 
  -1   2   7     1000.11      989.35     19.99 o 
   0   2   7     1345.94     1371.10     24.03 o 
   1   2   7        0.01       -0.56      3.71 o 
   2   2   7     1246.15     1284.00     24.28 o 
   3   2   7      129.01      107.74      8.99 o 
   4   2   7       74.94       52.75      8.73 o 
   5   2   7      168.23      119.47     12.22 o 
   6   2   7        0.04        0.31      6.23 o 
   7   2   7      683.30      617.98     24.87 o 
   8   2   7      423.18      386.11     21.09 o 
   9   2   7      234.01      180.97     17.13 o 
  10   2   7      374.08      345.04     22.89 o 
  11   2   7      127.14       79.87     14.84 o 
  12   2   7        1.54        4.19     11.87 o 
  13   2   7       69.48       60.64     15.73 o 
  14   2   7      102.42       95.39     21.97 o 
  15   2   7        0.02        0.02     18.28 o 
 -17   3   7        2.84        0.20     32.46 o 
 -16   3   7        4.37        2.77     26.53 o 
 -15   3   7       57.59       44.14     30.60 o 
 -14   3   7       32.68       32.63     18.83 o 
 -13   3   7      348.45      383.98     35.87 o 
 -12   3   7       40.94       36.30     16.92 o 
 -11   3   7       37.17       22.84     14.64 o 
 -10   3   7      784.62      823.31     44.29 o 
  -9   3   7      322.74      325.51     30.61 o 
  -8   3   7        4.20        4.28      7.49 o 
  -7   3   7       60.11       50.63      9.81 o 
  -6   3   7        8.97        1.75      4.60 o 
  -5   3   7      556.08      520.87     16.02 o 
  -4   3   7     3658.15     3980.74     54.19 o 
  -3   3   7        3.35        4.26      4.26 o 
  -2   3   7       29.58       19.20      5.00 o 
  -1   3   7      371.67      362.58     13.21 o 
   0   3   7      707.57      637.06     17.63 o 
   1   3   7       78.84       62.30      7.60 o 
   2   3   7      178.58      170.31     15.50 o 
   3   3   7     1980.31     2227.79     29.43 o 
   4   3   7      697.98      689.49     18.49 o 
   5   3   7      385.53      409.87     20.02 o 
   6   3   7      107.58       79.82     11.80 o 
   7   3   7       98.11       66.41     11.65 o 
   8   3   7        5.19        2.05      8.04 o 
   9   3   7       15.39        3.64      8.92 o 
  10   3   7      349.25      346.63     24.66 o 
  11   3   7      429.86      432.08     25.98 o 
  12   3   7       33.92       26.32     16.14 o 
  13   3   7       17.99       24.07     16.64 o 
  14   3   7        6.09       -4.79     15.76 o 
  15   3   7       15.06       15.02     20.51 o 
 -16   4   7       25.53       37.43     32.01 o 
 -15   4   7      137.33      161.46     31.34 o 
 -14   4   7       41.19       45.14     22.09 o 
 -13   4   7        9.15       -0.23     16.91 o 
 -12   4   7       43.99       36.67     19.14 o 
 -11   4   7       15.76       -0.71     14.45 o 
 -10   4   7      167.01      163.33     25.59 o 
  -9   4   7      136.65      117.94     24.97 o 
  -8   4   7       32.48       17.36     13.47 o 
  -7   4   7      366.25      371.24     29.81 o 
  -6   4   7        6.40        2.77      8.55 o 
  -5   4   7        0.89        0.44      5.49 o 
  -4   4   7      698.19      651.42     23.60 o 
  -3   4   7      875.42      863.37     24.96 o 
  -2   4   7     2803.59     3076.72     36.99 o 
  -1   4   7      361.76      365.16     13.86 o 
   0   4   7      667.72      641.74     19.03 o 
   1   4   7        0.02       -1.27      5.21 o 
   2   4   7      122.11      108.05     10.44 o 
   3   4   7        0.23       -0.24      4.77 o 
   4   4   7        8.99        5.26      6.04 o 
   5   4   7        8.55        7.54      7.82 o 
   6   4   7       29.00       23.35      9.55 o 
   7   4   7     1128.48     1235.34     37.43 o 
   8   4   7      517.18      547.01     26.71 o 
   9   4   7       53.67       41.64     12.31 o 
  10   4   7       61.68       44.16     13.64 o 
  11   4   7       25.29        9.07     14.22 o 
  12   4   7        3.47        6.61     14.88 o 
  13   4   7        3.48        6.15     17.17 o 
  14   4   7       25.98       42.89     20.20 o 
 -15   5   7       38.06       49.97     26.09 o 
 -14   5   7       65.62       47.43     24.01 o 
 -13   5   7        0.53      -14.48     18.46 o 
 -12   5   7      243.48      302.70     37.56 o 
 -11   5   7       24.77       10.21     18.68 o 
 -10   5   7      130.88       83.24     22.82 o 
  -9   5   7       23.83       25.78     16.61 o 
  -8   5   7      168.48      120.27     23.04 o 
  -7   5   7       74.10       60.22     14.15 o 
  -6   5   7      792.19      745.15     34.45 o 
  -5   5   7      126.94      126.41     17.19 o 
  -4   5   7       51.39       44.96      9.51 o 
  -3   5   7       92.08       90.94     11.91 o 
  -2   5   7     1081.77     1122.26     31.41 o 
  -1   5   7       26.60       13.50      7.51 o 
   0   5   7      180.21      151.61     12.12 o 
   1   5   7       82.11       71.36      9.32 o 
   2   5   7       76.54       56.13      9.34 o 
   3   5   7      311.84      306.23     14.72 o 
   4   5   7      114.11      115.62     12.09 o 
   5   5   7        3.68       -0.53      8.21 o 
   6   5   7      104.73       80.05     13.52 o 
   7   5   7        8.81        3.46     10.05 o 
   8   5   7      124.41      107.04     16.17 o 
   9   5   7      585.91      694.58     32.24 o 
  10   5   7       29.64       20.89     14.89 o 
  11   5   7       72.47       61.81     19.17 o 
  12   5   7       85.84       76.94     21.89 o 
  13   5   7        1.60       -3.25     17.62 o 
 -14   6   7        1.23        2.42     23.11 o 
 -13   6   7       36.42       64.63     25.94 o 
 -12   6   7       14.89       13.92     20.74 o 
 -11   6   7        0.00       -0.44     17.54 o 
 -10   6   7       70.55       56.99     22.42 o 
  -9   6   7      108.23       98.34     24.27 o 
  -8   6   7       57.56       47.67     21.08 o 
  -7   6   7      431.00      408.93     29.46 o 
  -6   6   7      666.34      667.39     34.39 o 
  -5   6   7       19.97       20.66     12.10 o 
  -4   6   7      159.27      132.44     18.63 o 
  -3   6   7       70.91       54.82     11.02 o 
  -2   6   7      370.34      366.26     20.68 o 
  -1   6   7      204.39      179.71     17.17 o 
   0   6   7      190.63      204.17     18.20 o 
   1   6   7      281.11      248.91     17.79 o 
   2   6   7       25.14       18.74      7.96 o 
   3   6   7      278.66      283.60     16.87 o 
   4   6   7       20.88       16.35      7.26 o 
   5   6   7       47.39       29.74     11.97 o 
   6   6   7      172.68      154.52     18.30 o 
   7   6   7       40.80       38.85     13.72 o 
   8   6   7      223.38      264.29     27.23 o 
   9   6   7        8.09        2.70     14.48 o 
  10   6   7      106.35      116.48     23.33 o 
  11   6   7       31.28       26.81     22.29 o 
  12   6   7       11.70        1.00     22.54 o 
 -13   7   7       18.19       28.24     23.88 o 
 -12   7   7       13.28        8.65     23.89 o 
 -11   7   7       15.97        7.00     21.14 o 
 -10   7   7      143.46      161.91     32.18 o 
  -9   7   7       55.94       64.08     24.27 o 
  -8   7   7        5.97       -1.29     13.98 o 
  -7   7   7       11.72       11.53     13.77 o 
  -6   7   7        6.93       -5.38     12.28 o 
  -5   7   7       39.82       31.80     14.69 o 
  -4   7   7        0.10        6.56     12.25 o 
  -3   7   7       19.56       20.07     12.25 o 
  -2   7   7       28.51       23.69     13.80 o 
  -1   7   7       17.74       17.89     10.23 o 
   0   7   7      125.37      127.17     16.48 o 
   1   7   7      292.36      259.25     22.22 o 
   2   7   7      111.47       80.22     12.87 o 
   3   7   7       35.18       23.79     10.78 o 
   4   7   7        0.00       -2.33     10.70 o 
   5   7   7        5.33        1.10     11.23 o 
   6   7   7        4.69       10.35     12.43 o 
   7   7   7       84.49       78.72     31.56 o 
   8   7   7       70.69      103.80     26.10 o 
   9   7   7        0.28        4.00     19.99 o 
  10   7   7       56.58       52.32     26.75 o 
  11   7   7       15.58       13.86     23.75 o 
 -11   8   7        5.99        1.73     24.70 o 
 -10   8   7        1.78        7.57     23.31 o 
  -9   8   7       44.23       62.54     25.41 o 
  -8   8   7       77.45       60.11     20.83 o 
  -7   8   7       11.23       -4.85     15.26 o 
  -6   8   7       83.37       66.23     19.19 o 
  -5   8   7        0.31        2.31     14.52 o 
  -4   8   7       16.21       15.42     14.29 o 
  -3   8   7       19.34        6.55     14.05 o 
  -2   8   7       87.90       87.60     19.71 o 
  -1   8   7       57.72       52.54     17.40 o 
   0   8   7        0.81        3.63     12.01 o 
   1   8   7        6.79        3.76     10.76 o 
   2   8   7       12.16        2.60     10.99 o 
   3   8   7       15.66       23.90     13.96 o 
   4   8   7        3.20        2.02     14.92 o 
   5   8   7       30.25       42.74     22.49 o 
   6   8   7       71.84       63.57     20.24 o 
   7   8   7       73.69      104.94     38.19 o 
   8   8   7      105.39      123.97     44.09 o 
   9   8   7        0.07       -3.61     34.24 o 
  -8   9   7       49.38       42.49     23.54 o 
  -7   9   7       71.63       48.60     21.73 o 
  -6   9   7       22.60       17.56     19.22 o 
  -5   9   7       95.40      120.37     26.17 o 
  -4   9   7        0.08      -11.13     16.43 o 
  -3   9   7       12.77       23.69     17.72 o 
  -2   9   7       13.41       18.41     20.65 o 
  -1   9   7       98.78       95.31     27.40 o 
   0   9   7       55.18       49.01     19.80 o 
   1   9   7        1.93      -13.11     14.02 o 
   2   9   7        4.64       12.67     17.39 o 
   3   9   7       28.35       28.66     19.08 o 
   4   9   7        3.20       11.15     21.94 o 
   5   9   7       56.11       61.25     28.13 o 
   6   9   7        0.00      -11.61     19.21 o 
 -18   0   8        8.36        3.73     34.94 o 
 -17   0   8        1.44        7.68     31.53 o 
 -16   0   8       21.68       25.26     28.85 o 
 -15   0   8       36.83        2.17     24.10 o 
 -14   0   8       39.13       19.17     22.72 o 
 -13   0   8        1.47       -7.00     19.62 o 
 -12   0   8        3.84        4.71     18.60 o 
 -11   0   8       21.81       11.18     16.51 o 
 -10   0   8      380.89      387.84     26.09 o 
  -9   0   8     1006.20     1053.51     69.29 o 
  -8   0   8      884.58      936.82     53.29 o 
  -7   0   8       74.27       40.86     10.86 o 
  -6   0   8      870.13      952.59     34.34 o 
  -5   0   8     2700.08     3025.49     59.08 o 
  -4   0   8       69.36       42.22     10.09 o 
  -3   0   8      130.84      108.45     13.90 o 
  -2   0   8       39.12       27.17      8.71 o 
  -1   0   8      943.39      965.02     33.60 o 
   0   0   8       13.76        8.14      7.41 o 
   1   0   8     2233.39     2254.96     53.46 o 
   2   0   8     1344.40     1497.75     45.28 o 
   3   0   8       80.57       61.11     12.11 o 
   4   0   8     1216.18     1278.39     45.03 o 
   5   0   8      364.25      308.30     23.59 o 
   6   0   8       15.37       12.58     10.01 o 
   7   0   8      137.33      125.06     20.66 o 
   8   0   8     1066.86     1151.80     49.84 o 
   9   0   8     1697.69     1840.77    127.31 o 
  10   0   8      627.37      653.03     41.23 o 
  11   0   8      928.44      871.47     49.61 o 
  12   0   8      232.14      241.42     33.04 o 
  13   0   8       43.98       23.11     18.43 o 
  14   0   8       29.74       16.54     21.16 o 
  15   0   8      171.05      220.13     37.43 o 
 -17   1   8       32.83       46.29     34.58 o 
 -16   1   8       42.15       32.04     30.88 o 
 -15   1   8        6.97        1.06     17.93 o 
 -14   1   8       15.50        7.56     16.40 o 
 -13   1   8       52.01       38.53     16.67 o 
 -12   1   8       26.88       20.24     11.21 o 
 -11   1   8      297.34      299.21     21.91 o 
 -10   1   8      121.72      116.42     14.76 o 
  -9   1   8     1111.62     1141.11     27.49 o 
  -8   1   8      387.28      357.41     15.65 o 
  -7   1   8      351.88      315.84     14.75 o 
  -6   1   8      280.34      259.11     13.75 o 
  -5   1   8     1701.56     1796.31     31.75 o 
  -4   1   8      254.34      270.62     13.07 o 
  -3   1   8     1105.12     1145.44     25.37 o 
  -2   1   8      264.22      221.66     11.92 o 
  -1   1   8       11.90        5.13      4.45 o 
   0   1   8       21.10       10.66      5.09 o 
   1   1   8        1.16       -0.23      3.73 o 
   2   1   8      324.09      296.78     11.68 o 
   3   1   8      566.83      551.24     15.72 o 
   4   1   8      157.11      117.69      9.28 o 
   5   1   8       12.89        4.41      4.99 o 
   6   1   8      707.45      668.29     25.32 o 
   7   1   8      428.30      410.53     20.97 o 
   8   1   8       97.90       76.82     12.51 o 
   9   1   8      114.41      104.31     14.76 o 
  10   1   8       13.59       12.60      9.83 o 
  11   1   8       14.80       14.88     10.56 o 
  12   1   8       17.41        7.38     11.83 o 
  13   1   8        4.15        3.34     13.03 o 
  14   1   8       70.28       50.74     16.87 o 
  15   1   8       60.78       56.95     22.17 o 
 -17   2   8        2.98        5.17     35.11 o 
 -16   2   8      118.20      117.08     40.02 o 
 -15   2   8       79.94       49.73     30.06 o 
 -14   2   8        1.77      -16.37     20.49 o 
 -13   2   8       22.97       20.61     16.83 o 
 -12   2   8        3.07        6.04     10.61 o 
 -11   2   8      249.33      262.49     21.04 o 
 -10   2   8       91.46       57.49     12.38 o 
  -9   2   8        2.16       -1.19      7.91 o 
  -8   2   8      315.50      287.71     18.60 o 
  -7   2   8       40.85       23.11      6.39 o 
  -6   2   8       51.73       38.38      7.28 o 
  -5   2   8      693.17      679.21     19.13 o 
  -4   2   8      260.28      240.20     12.37 o 
  -3   2   8      812.79      856.36     21.88 o 
  -2   2   8      142.59      154.16      9.80 o 
  -1   2   8      583.96      580.81     16.57 o 
   0   2   8     1346.47     1412.16     26.62 o 
   1   2   8     1092.37     1102.89     23.41 o 
   2   2   8     1010.38     1065.58     23.26 o 
   3   2   8       96.48       85.84      8.76 o 
   4   2   8      477.02      449.76     16.24 o 
   5   2   8        4.37        4.49      6.45 o 
   6   2   8      374.94      371.72     19.79 o 
   7   2   8      851.92      935.48     31.58 o 
   8   2   8      390.16      342.52     21.80 o 
   9   2   8        9.29        7.87      9.84 o 
  10   2   8        4.09       10.87      9.92 o 
  11   2   8        0.98        2.31     11.02 o 
  12   2   8       13.05        3.79     11.98 o 
  13   2   8       46.68       61.19     16.03 o 
  14   2   8        0.57      -11.44     16.52 o 
  15   2   8        0.36       -0.16     18.69 o 
 -17   3   8      112.00      102.91     41.86 o 
 -16   3   8        7.88       17.64     31.50 o 
 -15   3   8       79.73       72.06     34.72 o 
 -14   3   8       63.98       66.98     27.10 o 
 -13   3   8       17.51       11.84     16.58 o 
 -12   3   8      251.69      241.11     45.64 o 
 -11   3   8       35.44       10.47     14.45 o 
 -10   3   8       41.25       25.57     14.29 o 
  -9   3   8        0.65       -1.82     10.67 o 
  -8   3   8      146.75      130.57     20.46 o 
  -7   3   8      127.48      121.06     13.04 o 
  -6   3   8      972.77     1011.08     21.70 o 
  -5   3   8      932.42      933.72     20.48 o 
  -4   3   8     1276.81     1308.19     29.78 o 
  -3   3   8       18.60        5.59      4.64 o 
  -2   3   8      160.06      163.55     10.36 o 
  -1   3   8      798.27      763.70     19.71 o 
   0   3   8      812.26      793.49     20.67 o 
   1   3   8     1737.64     1780.55     31.39 o 
   2   3   8        7.96        7.33      5.45 o 
   3   3   8      610.24      572.77     15.58 o 
   4   3   8     1111.88     1233.96     28.77 o 
   5   3   8      115.68       94.50     12.41 o 
   6   3   8        1.75        4.66      7.98 o 
   7   3   8      227.11      259.17     20.30 o 
   8   3   8       17.45        6.64      9.72 o 
   9   3   8      133.30      113.38     15.86 o 
  10   3   8       23.38       14.59     11.26 o 
  11   3   8       82.50       65.92     15.66 o 
  12   3   8        9.07        1.21     14.28 o 
  13   3   8       93.44      104.46     23.75 o 
  14   3   8       37.83       31.07     19.25 o 
 -16   4   8        2.40       -1.21     32.54 o 
 -15   4   8      222.10      235.66     51.20 o 
 -14   4   8       12.16       24.00     19.81 o 
 -13   4   8        5.39       18.14     17.72 o 
 -12   4   8        2.91        6.08     16.97 o 
 -11   4   8       83.11       49.82     19.05 o 
 -10   4   8       56.73       71.74     23.37 o 
  -9   4   8      265.37      282.96     32.11 o 
  -8   4   8       35.93       31.12     15.05 o 
  -7   4   8      132.76      111.04     21.11 o 
  -6   4   8      869.27      890.90     44.06 o 
  -5   4   8      103.63       85.66     10.29 o 
  -4   4   8     1268.81     1295.13     30.81 o 
  -3   4   8       27.31       19.70      7.16 o 
  -2   4   8      361.73      317.52     12.98 o 
  -1   4   8       11.34        7.55      5.67 o 
   0   4   8       82.62       64.92      8.62 o 
   1   4   8       68.51       46.08      7.99 o 
   2   4   8      239.03      221.50     14.24 o 
   3   4   8       41.97       32.77      6.73 o 
   4   4   8       86.06       76.00     10.83 o 
   5   4   8        7.78        3.11      8.36 o 
   6   4   8     1155.13     1302.11     38.50 o 
   7   4   8       12.74       13.17     10.14 o 
   8   4   8      291.41      303.73     23.38 o 
   9   4   8       21.86       14.74     11.26 o 
  10   4   8        8.32        3.82     11.72 o 
  11   4   8       53.90       38.82     16.92 o 
  12   4   8        0.00       -6.27     14.84 o 
  13   4   8      120.24      100.12     23.97 o 
  14   4   8       25.35       25.19     20.45 o 
 -15   5   8       15.92       22.17     24.77 o 
 -14   5   8        7.63       22.95     22.53 o 
 -13   5   8       54.68       58.92     22.52 o 
 -12   5   8      110.37       82.42     24.07 o 
 -11   5   8       38.97       28.64     18.31 o 
 -10   5   8       16.19        8.23     15.56 o 
  -9   5   8      101.63       58.95     19.68 o 
  -8   5   8        0.02       -2.01     13.12 o 
  -7   5   8     1082.32     1171.84     55.78 o 
  -6   5   8      244.90      246.63     23.71 o 
  -5   5   8     1198.77     1210.99     42.55 o 
  -4   5   8       25.29       10.22      9.98 o 
  -3   5   8      344.27      301.62     16.65 o 
  -2   5   8      116.09      101.70     12.80 o 
  -1   5   8      127.86       96.97     13.16 o 
   0   5   8     1110.76     1190.65     34.66 o 
   1   5   8      132.60      104.14     11.45 o 
   2   5   8       23.19       19.86      7.69 o 
   3   5   8       47.26       33.37      7.89 o 
   4   5   8      282.09      266.10     17.31 o 
   5   5   8      503.86      492.99     25.19 o 
   6   5   8      346.52      335.40     23.59 o 
   7   5   8      328.98      357.91     25.36 o 
   8   5   8        5.97       -0.12     11.14 o 
   9   5   8       58.77       57.36     15.16 o 
  10   5   8      150.93      170.58     24.92 o 
  11   5   8        0.06       -8.56     15.12 o 
  12   5   8      139.00      167.37     26.99 o 
  13   5   8       28.14       27.65     20.82 o 
 -14   6   8       67.07       71.26     28.52 o 
 -13   6   8       19.28       25.54     23.24 o 
 -12   6   8       10.44        5.56     19.54 o 
 -11   6   8        0.27       -7.31     18.00 o 
 -10   6   8        4.19       13.19     17.73 o 
  -9   6   8        1.54      -11.00     16.50 o 
  -8   6   8      181.73      155.33     28.48 o 
  -7   6   8      259.29      266.47     26.68 o 
  -6   6   8      115.78       85.58     17.41 o 
  -5   6   8       19.50        9.91     11.57 o 
  -4   6   8       25.24       30.39     12.25 o 
  -3   6   8       17.87        7.31     10.55 o 
  -2   6   8       67.37       54.36     11.13 o 
  -1   6   8      124.24       88.81     13.81 o 
   0   6   8     1040.55     1079.51     34.81 o 
   1   6   8       66.61       40.40     11.78 o 
   2   6   8      980.65     1047.18     30.66 o 
   3   6   8        2.02        1.24      9.62 o 
   4   6   8      109.12      102.43     13.81 o 
   5   6   8       69.86       48.75     12.13 o 
   6   6   8      232.23      279.03     23.07 o 
   7   6   8      160.36      173.37     20.61 o 
   8   6   8       44.92       50.63     14.96 o 
   9   6   8      344.38      401.61     35.02 o 
  10   6   8        9.43        6.32     16.32 o 
  11   6   8       48.24       55.48     26.86 o 
  12   6   8        0.09        6.07     23.15 o 
 -12   7   8       13.27       -3.39     22.34 o 
 -11   7   8        2.27       16.87     21.45 o 
 -10   7   8       23.75       22.55     24.20 o 
  -9   7   8       23.05       18.66     19.91 o 
  -8   7   8       43.53       38.83     17.51 o 
  -7   7   8        8.03        1.00     12.92 o 
  -6   7   8        0.71       -0.11     12.47 o 
  -5   7   8       35.80       27.17     13.86 o 
  -4   7   8       57.33       45.91     15.74 o 
  -3   7   8       11.67       14.39     13.31 o 
  -2   7   8       16.74        5.38     11.75 o 
  -1   7   8       62.40       52.39     12.72 o 
   0   7   8       21.24        9.47     10.82 o 
   1   7   8        2.36       -2.99     10.39 o 
   2   7   8       11.34       12.99      9.74 o 
   3   7   8       45.46       35.79     12.69 o 
   4   7   8       50.24       41.93     14.53 o 
   5   7   8      220.66      212.83     22.41 o 
   6   7   8        0.08       -5.23     12.63 o 
   7   7   8      119.93       98.18     27.43 o 
   8   7   8        7.98        6.94     27.35 o 
   9   7   8       26.56       18.65     22.97 o 
  10   7   8        7.91       17.45     24.29 o 
 -10   8   8      148.75      194.57     38.05 o 
  -9   8   8       21.97       19.01     25.32 o 
  -8   8   8        0.62        4.35     16.65 o 
  -7   8   8       17.79       28.36     17.75 o 
  -6   8   8        3.79        6.23     15.85 o 
  -5   8   8       55.88       52.84     17.65 o 
  -4   8   8       23.42       15.99     14.69 o 
  -3   8   8        0.46        1.15     13.53 o 
  -2   8   8        0.02       -8.22     13.13 o 
  -1   8   8        0.00       -4.58     13.78 o 
   0   8   8       82.39       56.82     17.57 o 
   1   8   8       10.34       -1.80     10.39 o 
   2   8   8        1.07       -2.45     12.13 o 
   3   8   8       28.26       21.73     13.81 o 
   4   8   8       56.64       57.87     18.36 o 
   5   8   8        1.82       -6.60     14.92 o 
   6   8   8      102.17      122.86     33.33 o 
   7   8   8        9.54        9.55     21.41 o 
   8   8   8        7.56       -3.69     22.85 o 
  -7   9   8       32.92       34.53     21.26 o 
  -6   9   8       45.20       43.69     20.34 o 
  -5   9   8        1.54        6.58     17.96 o 
  -4   9   8       41.39       27.49     19.34 o 
  -3   9   8        4.90       -0.11     18.16 o 
  -2   9   8        8.17       13.68     18.03 o 
  -1   9   8        7.26       10.53     22.10 o 
   0   9   8        0.79       -5.16     16.44 o 
   1   9   8        0.83       -5.57     19.03 o 
   2   9   8       12.71        6.68     17.17 o 
   3   9   8       44.71       40.74     19.95 o 
   4   9   8        0.18      -14.91     19.59 o 
   5   9   8        1.26       -8.42     21.73 o 
 -17   1   9        0.09        7.14     33.33 o 
 -16   1   9       74.77       53.12     33.84 o 
 -15   1   9       51.85       31.81     28.65 o 
 -14   1   9        3.99       -2.05     15.15 o 
 -13   1   9       17.94        9.95     15.79 o 
 -12   1   9        2.94        0.25     12.63 o 
 -11   1   9        4.17        6.87     10.32 o 
 -10   1   9      523.46      487.20     25.01 o 
  -9   1   9      206.74      206.52     18.66 o 
  -8   1   9      228.13      247.95     14.96 o 
  -7   1   9      788.89      858.41     24.22 o 
  -6   1   9      251.82      214.29     13.61 o 
  -5   1   9       59.20       38.17      7.58 o 
  -4   1   9      756.72      722.92     21.88 o 
  -3   1   9       29.96       20.47      6.31 o 
  -2   1   9      301.04      275.75     14.29 o 
  -1   1   9      129.79      103.81     10.25 o 
   0   1   9       92.76       78.99      9.51 o 
   1   1   9      337.50      308.79     15.52 o 
   2   1   9       16.05       14.71      5.20 o 
   3   1   9     2487.01     2656.79     40.81 o 
   4   1   9       20.30        8.30      4.98 o 
   5   1   9      352.95      305.97     13.17 o 
   6   1   9      432.48      366.41     20.24 o 
   7   1   9      559.68      581.74     26.03 o 
   8   1   9       48.88       36.48     10.75 o 
   9   1   9      743.58      773.09     31.95 o 
  10   1   9       77.65       84.47     14.93 o 
  11   1   9        5.24       -2.78     11.13 o 
  12   1   9        1.01       -6.69     12.45 o 
  13   1   9       54.18       47.58     15.87 o 
  14   1   9        2.59       -9.88     15.87 o 
  15   1   9        0.70        2.91     19.98 o 
 -17   2   9       36.45       15.10     32.40 o 
 -16   2   9       13.40       12.93     29.19 o 
 -15   2   9       89.18       69.46     33.73 o 
 -14   2   9       35.20       42.25     29.66 o 
 -13   2   9       11.00        5.29     15.30 o 
 -12   2   9      113.88       80.78     20.85 o 
 -11   2   9      529.29      507.27     26.84 o 
 -10   2   9      132.20       95.70     14.66 o 
  -9   2   9      134.78       97.04     14.10 o 
  -8   2   9      455.82      421.93     22.19 o 
  -7   2   9     1196.53     1257.85     37.50 o 
  -6   2   9      245.18      243.16     14.19 o 
  -5   2   9       43.26       27.54      6.52 o 
  -4   2   9       11.84        4.11      5.69 o 
  -3   2   9      636.41      621.98     19.99 o 
  -2   2   9       32.19       16.52      6.53 o 
  -1   2   9      105.22      101.24      9.27 o 
   0   2   9      418.24      428.52     15.47 o 
   1   2   9       51.31       42.83      7.22 o 
   2   2   9        6.49        3.94      5.12 o 
   3   2   9      361.31      309.84     13.96 o 
   4   2   9      165.10      148.00     11.96 o 
   5   2   9       16.58       11.37      6.61 o 
   6   2   9     1139.99     1116.56     27.57 o 
   7   2   9      123.53      120.19     15.49 o 
   8   2   9     2810.34     3271.96     62.47 o 
   9   2   9      493.83      499.06     26.71 o 
  10   2   9      314.23      407.92     27.72 o 
  11   2   9       74.43       58.23     15.15 o 
  12   2   9       69.20       67.72     16.55 o 
  13   2   9        8.66       11.21     14.49 o 
  14   2   9       78.63       68.07     22.16 o 
 -17   3   9        1.67       45.58     37.14 o 
 -16   3   9      551.70      730.59     77.37 o 
 -15   3   9       15.39       12.76     32.60 o 
 -14   3   9       19.51       19.69     19.91 o 
 -13   3   9        2.22      -10.99     16.40 o 
 -12   3   9      301.52      321.08     35.14 o 
 -11   3   9       11.28        2.52     15.18 o 
 -10   3   9     1086.80     1209.87     55.03 o 
  -9   3   9      161.05      155.32     23.67 o 
  -8   3   9      185.00      152.73     22.44 o 
  -7   3   9      459.26      481.35     33.59 o 
  -6   3   9       75.56       59.10      8.80 o 
  -5   3   9      382.46      400.66     15.61 o 
  -4   3   9      175.96      150.93     11.46 o 
  -3   3   9      365.71      344.17     13.88 o 
  -2   3   9      543.98      501.38     16.80 o 
  -1   3   9      282.17      256.20     12.86 o 
   0   3   9      105.20       76.64      9.14 o 
   1   3   9      450.99      403.84     16.21 o 
   2   3   9        9.84        2.30      5.49 o 
   3   3   9        0.92       -1.60      5.83 o 
   4   3   9      621.64      574.62     20.35 o 
   5   3   9       24.14       17.20      7.98 o 
   6   3   9      422.34      366.74     21.62 o 
   7   3   9       22.28       13.55      9.36 o 
   8   3   9      110.79       92.19     14.88 o 
   9   3   9      172.17      146.48     18.39 o 
  10   3   9      102.82       93.77     16.76 o 
  11   3   9        5.32        8.70     13.17 o 
  12   3   9        0.05        0.22     13.29 o 
  13   3   9       14.37       15.91     17.75 o 
  14   3   9        1.54       -2.87     18.35 o 
 -16   4   9      167.03      223.15     53.83 o 
 -15   4   9      237.01      342.65     41.67 o 
 -14   4   9       26.66       21.10     20.87 o 
 -13   4   9       25.67       31.28     21.16 o 
 -12   4   9        2.18       -1.88     17.35 o 
 -11   4   9       36.86       21.75     18.40 o 
 -10   4   9       92.73       82.69     22.89 o 
  -9   4   9       99.88       75.08     20.33 o 
  -8   4   9        0.37        8.07     12.08 o 
  -7   4   9      462.69      485.85     34.97 o 
  -6   4   9       45.87       25.90     14.23 o 
  -5   4   9     1167.33     1228.17     41.66 o 
  -4   4   9       48.68       29.47      8.60 o 
  -3   4   9      215.16      187.34     14.89 o 
  -2   4   9       41.00       24.43      8.01 o 
  -1   4   9        3.37        2.19      5.78 o 
   0   4   9       24.95       12.62      6.71 o 
   1   4   9      163.12      124.51     11.54 o 
   2   4   9       46.19       18.80      7.58 o 
   3   4   9      172.53      142.66     12.90 o 
   4   4   9       17.96        7.34      7.42 o 
   5   4   9     1048.33     1091.70     30.68 o 
   6   4   9       75.99       54.25     12.58 o 
   7   4   9      301.34      320.71     23.99 o 
   8   4   9      172.27      147.68     18.63 o 
   9   4   9        2.41        4.77     11.80 o 
  10   4   9       71.56       76.97     16.64 o 
  11   4   9       46.92       47.28     18.46 o 
  12   4   9        8.24      -11.36     16.58 o 
  13   4   9       74.16      104.58     25.52 o 
 -15   5   9      159.32      173.26     34.87 o 
 -14   5   9       51.33       68.28     27.74 o 
 -13   5   9       30.88       27.43     23.53 o 
 -12   5   9        7.34       -6.75     18.66 o 
 -11   5   9        5.23       -4.33     18.08 o 
 -10   5   9        2.23        8.70     15.65 o 
  -9   5   9       12.14        5.15     15.25 o 
  -8   5   9       38.48       19.66     15.38 o 
  -7   5   9      145.72      138.56     24.29 o 
  -6   5   9       22.50       17.74     11.16 o 
  -5   5   9       46.39       28.64     11.80 o 
  -4   5   9      212.57      193.74     21.23 o 
  -3   5   9      395.92      344.79     19.06 o 
  -2   5   9      280.84      263.14     18.57 o 
  -1   5   9       40.07       22.91      9.10 o 
   0   5   9       39.20       33.93     10.11 o 
   1   5   9       14.03        8.37      8.75 o 
   2   5   9      105.45       87.23     11.53 o 
   3   5   9       80.27       75.42     11.36 o 
   4   5   9     1496.32     1716.83     39.63 o 
   5   5   9      260.04      296.80     19.91 o 
   6   5   9        1.89        4.70      9.17 o 
   7   5   9       61.49       55.42     14.28 o 
   8   5   9      212.50      176.85     20.50 o 
   9   5   9       18.51       10.24     13.32 o 
  10   5   9       59.22       51.54     19.28 o 
  11   5   9        0.56       -5.21     16.06 o 
  12   5   9        0.71        2.97     19.41 o 
 -14   6   9       26.95       52.32     29.45 o 
 -13   6   9        8.52        3.38     23.54 o 
 -12   6   9        5.34       18.41     22.03 o 
 -11   6   9        9.59       16.42     19.98 o 
 -10   6   9        2.98       -0.21     17.31 o 
  -9   6   9       14.83       20.57     18.28 o 
  -8   6   9       73.70       78.31     23.64 o 
  -7   6   9       12.32       19.76     13.12 o 
  -6   6   9       29.23       18.40     13.52 o 
  -5   6   9      206.48      189.32     22.33 o 
  -4   6   9      591.42      588.98     32.98 o 
  -3   6   9       65.56       32.37     12.42 o 
  -2   6   9       45.84       27.50     10.62 o 
  -1   6   9      170.12      164.04     17.31 o 
   0   6   9      195.76      163.25     17.39 o 
   1   6   9       96.11       78.15     14.66 o 
   2   6   9      153.43      127.58     16.72 o 
   3   6   9        0.05      -10.16      9.35 o 
   4   6   9        0.03       -6.52      9.89 o 
   5   6   9       26.74       23.31     12.45 o 
   6   6   9       75.38       75.98     14.06 o 
   7   6   9        6.88        3.18     10.86 o 
   8   6   9       81.50       88.62     18.01 o 
   9   6   9        6.35        3.00     17.28 o 
  10   6   9       41.58       48.60     19.42 o 
  11   6   9        0.56       -3.52     19.56 o 
 -12   7   9       64.39       65.07     30.51 o 
 -11   7   9       63.20       43.03     24.50 o 
 -10   7   9      178.97      214.71     36.86 o 
  -9   7   9       10.96        8.64     22.53 o 
  -8   7   9       75.95       88.61     25.90 o 
  -7   7   9        5.82        3.02     13.69 o 
  -6   7   9       36.03       43.69     16.77 o 
  -5   7   9       30.68       29.80     16.00 o 
  -4   7   9       34.89       22.10     14.26 o 
  -3   7   9        6.23        3.43     12.73 o 
  -2   7   9        1.02        7.14     12.65 o 
  -1   7   9       76.89       65.76     14.48 o 
   0   7   9       17.21        7.08     11.36 o 
   1   7   9      105.92       79.43     15.37 o 
   2   7   9       56.71       52.56     13.80 o 
   3   7   9      103.18       82.03     16.70 o 
   4   7   9        6.92        3.08     12.45 o 
   5   7   9        3.31        1.36     13.04 o 
   6   7   9       40.47       36.63     15.82 o 
   7   7   9       19.19        8.31     16.11 o 
   8   7   9       36.06       25.39     18.62 o 
   9   7   9       23.07       27.60     33.62 o 
 -10   8   9        4.98        5.51     26.23 o 
  -9   8   9       19.45       20.07     25.14 o 
  -8   8   9        0.10      -13.97     15.96 o 
  -7   8   9       11.07        0.19     17.32 o 
  -6   8   9       58.52       54.85     20.41 o 
  -5   8   9        1.10        1.41     15.09 o 
  -4   8   9       14.24       13.17     16.43 o 
  -3   8   9       26.52       22.79     16.19 o 
  -2   8   9       63.70       55.39     18.73 o 
  -1   8   9        8.33        7.15     14.13 o 
   0   8   9       60.35       61.13     18.82 o 
   1   8   9        2.36        3.02     13.43 o 
   2   8   9       63.23       51.89     16.64 o 
   3   8   9       56.72       48.39     16.25 o 
   4   8   9       32.88       36.35     16.12 o 
   5   8   9      247.63      314.18     33.11 o 
   6   8   9       29.61       39.85     22.82 o 
   7   8   9        5.06        0.24     22.85 o 
  -6   9   9       23.22       15.79     21.33 o 
  -5   9   9      105.78      103.30     24.82 o 
  -4   9   9        2.91        5.94     19.36 o 
  -3   9   9       13.48       16.11     19.49 o 
  -2   9   9        8.79        9.95     18.95 o 
  -1   9   9        1.75      -16.26     17.01 o 
   0   9   9        0.15        2.98     21.60 o 
   1   9   9       12.04       -6.26     22.09 o 
   2   9   9       35.23       19.57     24.42 o 
   3   9   9       62.28       92.25     23.79 o 
   4   9   9        8.05      -15.04     21.61 o 
 -16   0  10       41.90       38.53     34.86 o 
 -15   0  10       23.40       11.85     26.73 o 
 -14   0  10      307.18      308.65     45.78 o 
 -13   0  10       15.25        7.62     22.07 o 
 -12   0  10      116.11      118.69     32.01 o 
 -11   0  10        3.39        7.99     19.42 o 
 -10   0  10      111.56       75.03     16.32 o 
  -9   0  10       35.32       52.40     14.19 o 
  -8   0  10      361.10      362.63     24.90 o 
  -7   0  10      234.27      204.19     20.97 o 
  -6   0  10      324.44      265.89     21.97 o 
  -5   0  10       78.39       47.77     12.85 o 
  -4   0  10     1449.83     1303.98     54.26 o 
  -3   0  10      705.97      704.09     32.93 o 
  -2   0  10        3.22        2.74      8.47 o 
  -1   0  10        2.69        1.98      8.04 o 
   0   0  10     1850.03     2107.22     56.85 o 
   1   0  10      623.50      534.80     29.59 o 
   2   0  10       12.99        2.01      8.25 o 
   3   0  10        4.96        4.60      9.36 o 
   4   0  10     1200.03     1376.61     51.92 o 
   5   0  10       11.42       10.27     11.03 o 
   6   0  10       51.31       34.83     14.23 o 
   7   0  10        1.22       -4.41     10.65 o 
   8   0  10      101.77      108.96     21.14 o 
   9   0  10      237.29      192.33     27.39 o 
  10   0  10       41.43       19.04     16.78 o 
  11   0  10       62.38       51.39     19.73 o 
  12   0  10        0.09        6.76     18.98 o 
  13   0  10        8.82       11.12     21.07 o 
  14   0  10      156.78      194.32     37.10 o 
 -17   1  10        1.94        1.69     33.25 o 
 -16   1  10        2.56        5.76     28.96 o 
 -15   1  10        1.01        0.25     27.91 o 
 -14   1  10       19.45       -4.57     24.50 o 
 -13   1  10       12.19        1.61     15.51 o 
 -12   1  10        1.43        6.75     15.16 o 
 -11   1  10      159.55      164.42     18.51 o 
 -10   1  10       12.56       10.10     10.12 o 
  -9   1  10      191.94      188.66     18.33 o 
  -8   1  10        6.92        1.00      7.42 o 
  -7   1  10        1.72       -1.82      6.85 o 
  -6   1  10      374.41      356.38     17.07 o 
  -5   1  10       33.03       16.66      7.56 o 
  -4   1  10       59.32       55.41      9.13 o 
  -3   1  10      157.24      130.90     11.77 o 
  -2   1  10      365.46      370.55     17.25 o 
  -1   1  10       96.21       56.67      8.92 o 
   0   1  10        0.00        0.20      5.91 o 
   1   1  10      137.03      122.33     12.11 o 
   2   1  10       30.61       15.01      7.20 o 
   3   1  10      372.64      364.83     14.27 o 
   4   1  10        2.02        0.37      5.17 o 
   5   1  10        2.10        5.51      7.55 o 
   6   1  10        6.94        1.58      7.85 o 
   7   1  10       78.63       57.33     12.21 o 
   8   1  10      293.93      295.83     22.95 o 
   9   1  10      578.47      590.21     29.74 o 
  10   1  10       62.51       61.44     15.10 o 
  11   1  10       24.03       15.20     12.53 o 
  12   1  10       15.18       13.24     13.32 o 
  13   1  10       48.40       58.47     18.18 o 
  14   1  10        0.81       -0.91     16.48 o 
 -17   2  10        0.67        5.28     34.10 o 
 -16   2  10        2.60       18.85     32.77 o 
 -15   2  10        0.42       -0.56     27.24 o 
 -14   2  10        1.32       -2.09     26.16 o 
 -13   2  10      145.06      142.06     37.60 o 
 -12   2  10       92.57       81.62     20.78 o 
 -11   2  10       28.26       10.29     14.36 o 
 -10   2  10      383.82      365.69     24.02 o 
  -9   2  10        8.04        5.65      9.94 o 
  -8   2  10        0.19       -2.60      9.03 o 
  -7   2  10       59.02       43.36      8.93 o 
  -6   2  10      180.76      151.06     12.90 o 
  -5   2  10       77.57       59.97      9.38 o 
  -4   2  10      231.82      200.97     14.09 o 
  -3   2  10     1256.39     1315.46     30.83 o 
  -2   2  10       11.80       11.49      6.71 o 
  -1   2  10       22.36       16.05      6.97 o 
   0   2  10      743.88      694.94     20.52 o 
   1   2  10      726.71      728.40     21.28 o 
   2   2  10       65.28       51.29      7.91 o 
   3   2  10      490.46      482.39     17.87 o 
   4   2  10      195.08      179.25     12.49 o 
   5   2  10      655.86      635.88     21.04 o 
   6   2  10       98.70       84.63     13.52 o 
   7   2  10        2.54        0.97      8.70 o 
   8   2  10       94.72       65.60     13.86 o 
   9   2  10      256.96      241.80     21.95 o 
  10   2  10      120.73       85.28     16.36 o 
  11   2  10        0.23        0.82     12.53 o 
  12   2  10       63.24       45.55     16.44 o 
  13   2  10       97.25      101.64     20.64 o 
  14   2  10      103.58      143.00     28.19 o 
 -16   3  10       10.56      -29.35     28.96 o 
 -15   3  10       51.45       59.19     36.72 o 
 -14   3  10       25.66       18.37     28.37 o 
 -13   3  10       25.66       13.98     17.88 o 
 -12   3  10        8.92       -0.26     15.68 o 
 -11   3  10        8.15        1.69     15.06 o 
 -10   3  10       41.88       36.65     16.19 o 
  -9   3  10       47.45       41.58     15.09 o 
  -8   3  10       17.44       14.14     12.87 o 
  -7   3  10      124.62       92.38     19.08 o 
  -6   3  10      235.15      215.19     25.65 o 
  -5   3  10       88.91       59.20      8.55 o 
  -4   3  10        5.67        4.25      6.38 o 
  -3   3  10      292.13      283.06     14.25 o 
  -2   3  10       17.20       11.07      6.19 o 
  -1   3  10      158.82      146.95     11.77 o 
   0   3  10        0.00       -2.38      5.69 o 
   1   3  10        3.94        5.97      6.10 o 
   2   3  10      258.91      234.70     14.59 o 
   3   3  10      303.85      312.99     16.13 o 
   4   3  10      285.10      273.70     16.34 o 
   5   3  10     1435.94     1449.12     33.38 o 
   6   3  10       49.25       38.54      9.42 o 
   7   3  10       32.61       27.04     10.98 o 
   8   3  10       57.43       39.28     13.04 o 
   9   3  10        4.71        2.26     10.64 o 
  10   3  10      104.68       67.95     15.94 o 
  11   3  10       24.37       27.96     15.14 o 
  12   3  10       16.41       17.93     15.83 o 
  13   3  10        2.12       -3.99     18.62 o 
 -16   4  10        0.41       11.71     37.85 o 
 -15   4  10       36.43       64.02     40.39 o 
 -14   4  10       70.99       99.09     27.52 o 
 -13   4  10       34.33       52.43     23.33 o 
 -12   4  10       19.27       12.70     17.90 o 
 -11   4  10      101.35      118.90     25.79 o 
 -10   4  10        6.23        1.42     14.23 o 
  -9   4  10      203.58      212.39     34.55 o 
  -8   4  10       52.80       39.62     15.19 o 
  -7   4  10       18.76       17.34     13.13 o 
  -6   4  10        0.01        7.01     13.69 o 
  -5   4  10      283.20      251.40     28.21 o 
  -4   4  10      578.29      539.79     22.46 o 
  -3   4  10       83.29       59.78     10.28 o 
  -2   4  10      795.60      805.15     27.97 o 
  -1   4  10        0.14       -0.42      6.16 o 
   0   4  10       17.54        6.27      6.78 o 
   1   4  10      167.13      184.48     14.00 o 
   2   4  10      107.31      107.32     11.88 o 
   3   4  10      126.54       96.27     11.54 o 
   4   4  10      130.28      119.47     12.77 o 
   5   4  10      131.33       95.84     12.68 o 
   6   4  10      202.08      204.67     17.37 o 
   7   4  10       43.60       33.88     12.21 o 
   8   4  10        0.81        1.13     11.32 o 
   9   4  10        4.29       11.33     12.53 o 
  10   4  10      204.82      246.50     25.07 o 
  11   4  10       41.14       24.10     16.05 o 
  12   4  10      156.42      188.66     27.99 o 
  13   4  10       10.72       19.48     20.61 o 
 -15   5  10        0.38      -11.53     24.41 o 
 -14   5  10        0.91       -5.34     22.62 o 
 -13   5  10       34.13        9.60     21.65 o 
 -12   5  10       32.80       28.67     22.55 o 
 -11   5  10        2.55       -1.27     17.53 o 
 -10   5  10       38.29       22.52     18.71 o 
  -9   5  10       29.20       22.96     17.65 o 
  -8   5  10      124.25       99.15     22.65 o 
  -7   5  10        2.39       -3.04     13.65 o 
  -6   5  10     1158.88     1301.07     59.61 o 
  -5   5  10      742.29      796.90     36.87 o 
  -4   5  10     1419.33     1497.39     49.30 o 
  -3   5  10        8.56        1.30      8.11 o 
  -2   5  10      193.09      169.13     16.84 o 
  -1   5  10      486.57      432.93     25.07 o 
   0   5  10      112.59       66.47     12.18 o 
   1   5  10      658.43      622.56     27.48 o 
   2   5  10        0.31        3.09      8.99 o 
   3   5  10       55.02       46.01     10.61 o 
   4   5  10        1.88       -1.17      8.39 o 
   5   5  10        1.31       -4.70      9.25 o 
   6   5  10      613.25      668.78     27.73 o 
   7   5  10        1.32        1.34     10.87 o 
   8   5  10        0.14      -13.35     12.18 o 
   9   5  10       50.61       44.72     16.68 o 
  10   5  10       25.40       18.00     17.58 o 
  11   5  10        6.85        8.00     19.84 o 
  12   5  10       21.26       21.87     22.06 o 
 -13   6  10       14.42      -10.25     23.75 o 
 -12   6  10       67.76       46.95     26.23 o 
 -11   6  10      119.28      136.80     31.21 o 
 -10   6  10       15.06       12.71     18.96 o 
  -9   6  10       32.71       29.88     20.06 o 
  -8   6  10       31.87       21.82     17.53 o 
  -7   6  10       15.56       24.55     18.43 o 
  -6   6  10       91.56       67.96     16.54 o 
  -5   6  10       56.53       34.06     14.11 o 
  -4   6  10      237.79      231.10     24.63 o 
  -3   6  10      333.84      368.65     29.97 o 
  -2   6  10        3.89        4.15      9.42 o 
  -1   6  10      704.46      649.07     29.23 o 
   0   6  10        0.16        4.59     10.31 o 
   1   6  10      287.07      250.53     22.05 o 
   2   6  10       48.51       38.16     12.51 o 
   3   6  10       45.57       32.78     12.48 o 
   4   6  10       50.68       46.26     13.52 o 
   5   6  10      374.77      377.70     27.07 o 
   6   6  10       46.51       14.54     12.96 o 
   7   6  10        4.59       -4.07     12.20 o 
   8   6  10      127.36      109.92     19.98 o 
   9   6  10        3.25        8.19     18.38 o 
  10   6  10        0.00        2.56     19.45 o 
 -12   7  10        9.12        0.10     24.69 o 
 -11   7  10        0.03        0.13     23.24 o 
 -10   7  10        7.95       14.87     21.67 o 
  -9   7  10        1.09       -0.19     22.15 o 
  -8   7  10        0.03        2.79     19.31 o 
  -7   7  10        7.06        5.19     15.20 o 
  -6   7  10        6.08       -1.38     13.57 o 
  -5   7  10        2.89        2.19     13.43 o 
  -4   7  10        0.10        6.63     13.48 o 
  -3   7  10      153.71      144.95     22.49 o 
  -2   7  10        3.12        5.34     14.00 o 
  -1   7  10      296.21      293.16     29.43 o 
   0   7  10       83.23       64.33     15.16 o 
   1   7  10       25.40       28.98     12.98 o 
   2   7  10        0.53       -6.33     11.41 o 
   3   7  10        0.79        0.94     13.12 o 
   4   7  10       28.09       15.26     13.77 o 
   5   7  10       73.92       47.61     16.66 o 
   6   7  10       54.64       71.92     18.05 o 
   7   7  10       12.71       12.48     17.56 o 
   8   7  10      148.55      192.71     36.53 o 
   9   7  10       11.22       14.71     33.11 o 
  -9   8  10        3.12       -8.50     24.02 o 
  -8   8  10       44.91       49.89     29.17 o 
  -7   8  10        6.21       10.35     17.18 o 
  -6   8  10       30.31       26.55     17.60 o 
  -5   8  10      141.02      164.11     26.03 o 
  -4   8  10       77.87       83.79     20.99 o 
  -3   8  10        0.36        8.07     16.01 o 
  -2   8  10        0.23       -4.48     15.07 o 
  -1   8  10        7.89        6.32     15.72 o 
   0   8  10        0.05        5.62     15.15 o 
   1   8  10        1.95        1.85     14.01 o 
   2   8  10       12.80       11.81     15.39 o 
   3   8  10       26.63       31.15     16.71 o 
   4   8  10       14.59        6.27     16.27 o 
   5   8  10        3.46        2.15     16.54 o 
   6   8  10        0.49       13.12     22.71 o 
  -5   9  10        0.82       -6.29     19.37 o 
  -4   9  10        0.25        1.61     18.49 o 
  -3   9  10        0.39       -6.56     19.17 o 
  -2   9  10       13.77       20.78     19.48 o 
  -1   9  10        7.12       10.07     19.98 o 
   0   9  10        0.48        1.24     21.55 o 
   1   9  10       32.54       20.09     23.56 o 
   2   9  10        9.91       12.19     23.97 o 
 -17   1  11        0.41       -8.67     35.71 o 
 -16   1  11        6.81       13.58     31.02 o 
 -15   1  11       44.04       21.14     30.23 o 
 -14   1  11      189.58      194.08     40.76 o 
 -13   1  11       22.17        5.73     24.84 o 
 -12   1  11       55.46       36.16     17.44 o 
 -11   1  11       49.20       14.74     12.49 o 
 -10   1  11      613.81      602.89     29.16 o 
  -9   1  11        2.08       -0.44      9.55 o 
  -8   1  11       11.18        3.64      7.78 o 
  -7   1  11      444.70      457.86     20.59 o 
  -6   1  11       76.89       44.30      9.48 o 
  -5   1  11       75.15       82.01     11.22 o 
  -4   1  11     1280.02     1345.72     33.35 o 
  -3   1  11      407.30      393.29     18.76 o 
  -2   1  11      325.64      323.52     17.17 o 
  -1   1  11     1197.64     1273.11     32.93 o 
   0   1  11       25.54       15.16      7.15 o 
   1   1  11      137.90      134.83     13.74 o 
   2   1  11      166.79      147.33     14.62 o 
   3   1  11        0.27       -0.84      6.73 o 
   4   1  11        3.72        1.09      7.45 o 
   5   1  11      216.75      191.61     18.00 o 
   6   1  11      107.18       91.28     13.91 o 
   7   1  11      334.68      332.30     24.20 o 
   8   1  11       94.62       54.91     13.01 o 
   9   1  11        0.19        6.43     10.70 o 
  10   1  11       10.99        5.83     11.68 o 
  11   1  11       38.56       46.14     14.74 o 
  12   1  11       72.47       62.09     17.16 o 
  13   1  11       19.89        7.26     16.20 o 
  14   1  11        9.13       19.43     19.29 o 
 -16   2  11        0.28        0.62     32.18 o 
 -15   2  11       18.91       20.86     32.85 o 
 -14   2  11       21.61       13.18     26.45 o 
 -13   2  11      145.13      164.86     41.24 o 
 -12   2  11      154.96      146.49     26.55 o 
 -11   2  11      255.24      254.95     30.40 o 
 -10   2  11      337.44      309.19     32.09 o 
  -9   2  11       56.80       24.74     10.86 o 
  -8   2  11       20.76       15.03     10.85 o 
  -7   2  11       81.28       65.64     10.96 o 
  -6   2  11       23.35       13.05      7.74 o 
  -5   2  11      426.56      358.72     17.86 o 
  -4   2  11       85.68       57.49      9.98 o 
  -3   2  11      150.20      108.94     12.15 o 
  -2   2  11      180.69      142.28     13.68 o 
  -1   2  11        0.60       -1.87      6.54 o 
   0   2  11      223.35      177.57     14.80 o 
   1   2  11      127.76      110.20     10.88 o 
   2   2  11      364.88      316.67     15.64 o 
   3   2  11       36.37       22.60      7.47 o 
   4   2  11        1.21       -5.04      6.29 o 
   5   2  11      219.09      202.28     18.97 o 
   6   2  11        8.65       -2.96      8.72 o 
   7   2  11      358.93      397.25     25.94 o 
   8   2  11      479.36      492.13     27.87 o 
   9   2  11       23.27       10.53     11.95 o 
  10   2  11      380.62      433.00     30.75 o 
  11   2  11       59.95       33.65     15.89 o 
  12   2  11      118.14      100.57     20.10 o 
  13   2  11      158.71      163.52     24.64 o 
 -16   3  11       23.35       46.57     39.57 o 
 -15   3  11        1.15        2.23     28.99 o 
 -14   3  11        4.10       14.93     30.37 o 
 -13   3  11        2.68       -2.75     18.29 o 
 -12   3  11       76.01       77.65     22.03 o 
 -11   3  11        2.02        6.19     15.88 o 
 -10   3  11     1353.37     1517.46     88.26 o 
  -9   3  11      144.01       92.62     19.64 o 
  -8   3  11     1363.47     1556.36     62.43 o 
  -7   3  11      507.25      478.74     35.63 o 
  -6   3  11      214.97      238.56     36.11 o 
  -5   3  11      100.08       74.16     13.51 o 
  -4   3  11      203.65      145.86     13.78 o 
  -3   3  11      302.58      283.80     17.01 o 
  -2   3  11        2.07        2.55      6.19 o 
  -1   3  11        6.77        4.24      6.15 o 
   0   3  11       36.26       26.17      7.97 o 
   1   3  11        6.08        3.95      6.64 o 
   2   3  11       99.77       75.35     10.42 o 
   3   3  11      298.85      268.36     16.43 o 
   4   3  11      761.12      797.90     25.56 o 
   5   3  11     1180.41     1279.69     39.78 o 
   6   3  11       79.41       41.39     12.58 o 
   7   3  11       38.27       31.51     12.37 o 
   8   3  11       25.34       18.02     11.94 o 
   9   3  11       29.45        5.45     12.52 o 
  10   3  11       32.70       31.55     15.26 o 
  11   3  11       18.70        8.75     14.70 o 
  12   3  11       95.53       89.33     20.52 o 
  13   3  11       93.44      110.68     25.78 o 
 -15   4  11      122.31      166.22     48.69 o 
 -14   4  11       18.36       29.48     22.18 o 
 -13   4  11      149.26      140.83     29.63 o 
 -12   4  11        0.88      -10.32     18.00 o 
 -11   4  11       12.77        4.62     16.55 o 
 -10   4  11      173.28      191.85     30.51 o 
  -9   4  11        1.01       -3.89     14.81 o 
  -8   4  11      247.66      169.29     26.67 o 
  -7   4  11       73.72       57.09     18.80 o 
  -6   4  11      259.77      215.59     28.74 o 
  -5   4  11       32.83       34.43     15.96 o 
  -4   4  11      346.10      332.44     23.51 o 
  -3   4  11        4.35        1.27      7.96 o 
  -2   4  11      171.96      160.18     16.01 o 
  -1   4  11       11.15        5.03      8.07 o 
   0   4  11      135.45      103.60     11.49 o 
   1   4  11      689.22      706.04     24.36 o 
   2   4  11      126.10      105.52     12.52 o 
   3   4  11       82.77       57.65     10.26 o 
   4   4  11       36.45       20.56      9.19 o 
   5   4  11        9.37       -7.45      8.01 o 
   6   4  11      201.74      197.04     20.52 o 
   7   4  11       21.73       15.34     12.03 o 
   8   4  11      422.96      462.86     30.68 o 
   9   4  11        3.37       -3.82     13.02 o 
  10   4  11       28.82       27.48     16.07 o 
  11   4  11        1.37       -1.64     15.83 o 
  12   4  11        9.47        7.16     19.81 o 
 -14   5  11       33.73       35.76     26.13 o 
 -13   5  11       59.52       90.28     28.01 o 
 -12   5  11        6.10        3.79     19.32 o 
 -11   5  11       11.47        1.76     18.53 o 
 -10   5  11        5.64        5.43     16.85 o 
  -9   5  11       34.98       22.21     18.41 o 
  -8   5  11      124.66       92.80     23.64 o 
  -7   5  11        0.78        5.75     14.46 o 
  -6   5  11      453.07      418.52     37.70 o 
  -5   5  11      155.68      147.08     20.06 o 
  -4   5  11       56.54       25.07     12.77 o 
  -3   5  11       16.82        5.17      9.08 o 
  -2   5  11      372.48      324.03     21.41 o 
  -1   5  11      121.44       80.21     13.81 o 
   0   5  11        0.14       -1.96      8.89 o 
   1   5  11        0.73       -2.31      8.62 o 
   2   5  11       11.94        7.78      9.67 o 
   3   5  11        1.24        1.37      9.07 o 
   4   5  11       13.87       15.90     10.47 o 
   5   5  11        8.01       11.59     10.14 o 
   6   5  11      250.13      310.62     26.40 o 
   7   5  11        0.55        0.58     13.15 o 
   8   5  11       22.73        0.98     13.30 o 
   9   5  11       47.02       45.27     17.39 o 
  10   5  11       43.29       35.78     19.92 o 
  11   5  11       72.25      130.72     27.60 o 
 -13   6  11        4.57       -0.15     25.61 o 
 -12   6  11       38.84       44.62     26.90 o 
 -11   6  11       63.33       95.01     29.51 o 
 -10   6  11       10.38        0.77     19.55 o 
  -9   6  11        0.54        4.54     17.71 o 
  -8   6  11        1.49        4.15     17.60 o 
  -7   6  11        1.06       -6.32     15.44 o 
  -6   6  11        0.89        4.37     13.10 o 
  -5   6  11        5.35        3.05     12.62 o 
  -4   6  11       75.07       60.12     16.16 o 
  -3   6  11        9.04        3.27     12.65 o 
  -2   6  11      134.54      120.08     20.18 o 
  -1   6  11        3.26        0.62     10.55 o 
   0   6  11       17.24       13.01     11.78 o 
   1   6  11      614.21      752.28     32.74 o 
   2   6  11       47.90       25.80     12.16 o 
   3   6  11      118.56      108.12     17.10 o 
   4   6  11       47.84       37.68     14.41 o 
   5   6  11       69.21       67.88     15.99 o 
   6   6  11       67.82       74.72     17.39 o 
   7   6  11      146.92      172.33     27.19 o 
   8   6  11       94.48      100.19     20.58 o 
   9   6  11        0.01       -5.44     19.57 o 
  10   6  11        0.40       -0.44     20.77 o 
 -11   7  11       24.87       42.88     25.24 o 
 -10   7  11       18.14       28.00     24.51 o 
  -9   7  11        1.84       11.02     22.93 o 
  -8   7  11       35.34       32.10     22.89 o 
  -7   7  11      163.80      172.53     32.54 o 
  -6   7  11       87.97       60.03     19.15 o 
  -5   7  11        6.12       -1.88     14.60 o 
  -4   7  11      144.87       95.14     20.42 o 
  -3   7  11       25.30       29.21     15.48 o 
  -2   7  11       14.83        8.74     12.57 o 
  -1   7  11        0.09        1.77     14.61 o 
   0   7  11        0.02        4.01     11.81 o 
   1   7  11       14.45        7.30     12.83 o 
   2   7  11        6.90       -3.93     12.93 o 
   3   7  11       10.87        1.07     13.94 o 
   4   7  11       54.28       55.98     17.03 o 
   5   7  11        4.58        3.37     14.13 o 
   6   7  11       17.19       15.92     16.08 o 
   7   7  11       10.70       10.27     20.49 o 
   8   7  11        6.15        9.25     25.61 o 
  -8   8  11       34.84        7.84     25.91 o 
  -7   8  11       29.19       30.49     19.90 o 
  -6   8  11       26.56       19.73     17.56 o 
  -5   8  11       33.19       18.65     18.46 o 
  -4   8  11        0.05      -11.10     15.87 o 
  -3   8  11        3.00        5.88     16.69 o 
  -2   8  11       74.36       67.24     20.62 o 
  -1   8  11      150.07      175.26     26.19 o 
   0   8  11      163.48      191.74     28.32 o 
   1   8  11        8.62       -1.17     16.48 o 
   2   8  11        0.18       -2.19     15.77 o 
   3   8  11        8.06       -2.51     16.15 o 
   4   8  11        1.04       -6.07     16.04 o 
   5   8  11        9.74        4.08     17.90 o 
  -3   9  11       52.91       28.99     22.75 o 
  -2   9  11        0.23       -6.64     19.06 o 
  -1   9  11       30.13       18.93     20.76 o 
   0   9  11      185.07      215.97     32.58 o 
 -15   0  12      296.44      332.75     51.99 o 
 -14   0  12       72.81       62.58     33.08 o 
 -13   0  12      285.04      304.41     49.23 o 
 -12   0  12       18.40       15.21     25.46 o 
 -11   0  12      101.33       81.04     29.64 o 
 -10   0  12       36.52       11.09     22.75 o 
  -9   0  12      708.69      728.32     37.08 o 
  -8   0  12     1035.90     1170.74     47.00 o 
  -7   0  12        9.73       14.67     13.15 o 
  -6   0  12      189.82      194.41     23.52 o 
  -5   0  12      277.17      266.61     31.29 o 
  -4   0  12        0.68        1.48     10.73 o 
  -3   0  12     1368.11     1475.31     51.35 o 
  -2   0  12       19.61       14.31     11.89 o 
  -1   0  12      636.61      619.29     34.78 o 
   0   0  12      132.54       98.43     17.95 o 
   1   0  12       34.02       17.86     11.98 o 
   2   0  12        9.01       -1.55      9.96 o 
   3   0  12      144.95      116.32     20.03 o 
   4   0  12       22.42       20.10     14.45 o 
   5   0  12      161.49      120.74     21.73 o 
   6   0  12      286.15      212.66     28.65 o 
   7   0  12       25.31        8.99     14.22 o 
   8   0  12        8.42       -8.24     13.64 o 
   9   0  12       62.58       57.52     20.91 o 
  10   0  12      195.39      183.50     31.57 o 
  11   0  12        0.05      -16.72     19.35 o 
  12   0  12        4.99        3.31     21.71 o 
  13   0  12        6.65       -8.56     23.85 o 
 -16   1  12       59.48       88.09     39.06 o 
 -15   1  12        8.39       -8.72     28.82 o 
 -14   1  12        2.63       -4.94     26.64 o 
 -13   1  12       83.03       49.51     28.62 o 
 -12   1  12        0.19       -5.85     16.06 o 
 -11   1  12      178.97      164.54     25.33 o 
 -10   1  12      284.20      283.69     23.55 o 
  -9   1  12      119.91      105.37     16.36 o 
  -8   1  12      224.00      190.38     16.70 o 
  -7   1  12        0.04        3.44      8.40 o 
  -6   1  12       44.04       26.52      9.76 o 
  -5   1  12       10.09        5.45      7.95 o 
  -4   1  12       43.26       22.90      8.90 o 
  -3   1  12      626.38      651.79     24.68 o 
  -2   1  12        0.18       -1.28      7.13 o 
  -1   1  12       52.60       47.02      9.94 o 
   0   1  12      172.71      147.97     14.83 o 
   1   1  12       54.25       40.48     10.01 o 
   2   1  12       24.33       17.37      8.67 o 
   3   1  12       45.68       31.37      9.65 o 
   4   1  12     1915.94     2055.74     48.65 o 
   5   1  12        1.45        8.88      8.79 o 
   6   1  12      354.08      341.18     23.87 o 
   7   1  12      142.46      101.41     15.72 o 
   8   1  12       35.15       32.30     12.67 o 
   9   1  12       23.71       20.89     12.83 o 
  10   1  12      178.75      180.05     21.72 o 
  11   1  12       43.03       39.73     15.65 o 
  12   1  12       23.71       24.04     16.50 o 
  13   1  12       12.35       10.55     16.99 o 
 -16   2  12        3.19      -10.19     33.31 o 
 -15   2  12        4.88       -1.50     29.16 o 
 -14   2  12        1.85        0.03     27.58 o 
 -13   2  12        2.83        4.97     25.85 o 
 -12   2  12      120.59      134.12     25.02 o 
 -11   2  12      259.23      299.54     33.50 o 
 -10   2  12       69.18       56.38     17.66 o 
  -9   2  12      291.24      304.45     31.44 o 
  -8   2  12      193.57      133.81     16.69 o 
  -7   2  12      702.77      793.63     32.04 o 
  -6   2  12       58.32       40.51      9.33 o 
  -5   2  12       96.49       86.04     11.88 o 
  -4   2  12      745.17      737.94     26.27 o 
  -3   2  12        3.63        2.23      7.90 o 
  -2   2  12       22.54       14.74      7.60 o 
  -1   2  12      241.35      231.66     17.60 o 
   0   2  12       94.86       72.29     11.64 o 
   1   2  12      192.76      161.56     15.76 o 
   2   2  12       24.70       18.32      7.83 o 
   3   2  12      178.65      142.52     16.04 o 
   4   2  12      765.05      781.65     31.25 o 
   5   2  12       78.09       62.82     13.08 o 
   6   2  12      105.49       94.15     15.14 o 
   7   2  12       99.95       77.07     14.81 o 
   8   2  12        0.48       -0.38     11.44 o 
   9   2  12      104.57       91.53     17.09 o 
  10   2  12        2.91        4.69     13.74 o 
  11   2  12        8.97        9.22     15.42 o 
  12   2  12        3.33       -0.22     15.75 o 
  13   2  12        2.45        4.96     17.31 o 
 -15   3  12       48.36       34.58     34.52 o 
 -14   3  12        0.04        1.33     30.82 o 
 -13   3  12        9.02       -0.21     19.37 o 
 -12   3  12       33.58       32.37     19.78 o 
 -11   3  12       45.33       38.96     18.12 o 
 -10   3  12       54.91       33.16     18.28 o 
  -9   3  12       24.05       11.34     15.24 o 
  -8   3  12      206.07      144.71     27.22 o 
  -7   3  12      212.83      223.24     45.10 o 
  -6   3  12        7.18        7.56     13.53 o 
  -5   3  12      228.75      207.93     20.92 o 
  -4   3  12        3.04       -5.69      9.20 o 
  -3   3  12      100.25       86.88     12.63 o 
  -2   3  12      107.53       83.89     12.60 o 
  -1   3  12      375.10      367.92     17.51 o 
   0   3  12       27.88       16.13      7.56 o 
   1   3  12        4.78       -6.54      6.83 o 
   2   3  12        1.83       -2.54      6.98 o 
   3   3  12        6.45        4.76      7.84 o 
   4   3  12      279.78      253.58     21.21 o 
   5   3  12        0.33       -0.64      9.65 o 
   6   3  12       18.12        7.44     10.91 o 
   7   3  12      136.87      125.62     17.37 o 
   8   3  12       17.02       12.92     11.95 o 
   9   3  12        8.45       11.67     13.37 o 
  10   3  12        0.66        0.67     14.24 o 
  11   3  12       29.34       18.45     16.60 o 
  12   3  12        8.71       13.33     18.76 o 
 -15   4  12       15.99       15.98     37.51 o 
 -14   4  12       52.26       44.26     29.02 o 
 -13   4  12        0.19        7.31     20.02 o 
 -12   4  12       53.13       71.72     24.64 o 
 -11   4  12        5.25        4.80     17.66 o 
 -10   4  12        0.35       11.66     17.61 o 
  -9   4  12        2.72       -3.17     13.85 o 
  -8   4  12      131.60      118.27     23.52 o 
  -7   4  12      301.85      284.83     32.95 o 
  -6   4  12      280.90      285.98     31.47 o 
  -5   4  12       11.47       11.47     15.34 o 
  -4   4  12      171.94      163.03     19.55 o 
  -3   4  12       16.72        3.10      8.74 o 
  -2   4  12      109.40      118.05     15.16 o 
  -1   4  12       78.38       68.41     12.53 o 
   0   4  12      275.09      247.70     19.85 o 
   1   4  12       66.66       33.22      9.48 o 
   2   4  12      924.58      940.71     28.93 o 
   3   4  12       56.81       45.45     10.42 o 
   4   4  12       67.21       48.18     10.88 o 
   5   4  12       14.47        6.09     11.38 o 
   6   4  12      208.07      199.69     21.60 o 
   7   4  12       55.75       49.85     15.54 o 
   8   4  12        0.15       -2.06     13.51 o 
   9   4  12       10.55       12.38     14.45 o 
  10   4  12       37.30       39.07     18.19 o 
  11   4  12       68.62       92.44     22.01 o 
 -14   5  12       18.97       36.73     25.85 o 
 -13   5  12        3.77      -14.66     22.72 o 
 -12   5  12       13.56       30.83     23.42 o 
 -11   5  12        4.18        2.20     19.45 o 
 -10   5  12        4.80       14.13     19.45 o 
  -9   5  12        0.37        2.16     16.21 o 
  -8   5  12        4.58        1.47     15.35 o 
  -7   5  12       18.92        9.99     19.29 o 
  -6   5  12      605.70      703.17     47.34 o 
  -5   5  12       79.49       51.50     18.85 o 
  -4   5  12        0.00        0.70     12.37 o 
  -3   5  12       11.70        8.91     12.29 o 
  -2   5  12       42.56       29.79     11.26 o 
  -1   5  12       42.17       34.98     11.73 o 
   0   5  12      198.62      150.75     17.66 o 
   1   5  12      500.35      541.74     28.00 o 
   2   5  12      188.30      143.33     18.20 o 
   3   5  12       52.83       36.17     13.63 o 
   4   5  12      115.24       69.14     15.19 o 
   5   5  12       51.85       58.93     14.75 o 
   6   5  12       24.85       24.43     14.12 o 
   7   5  12       29.54       19.68     14.86 o 
   8   5  12        5.33       10.26     14.25 o 
   9   5  12       69.17       71.16     19.61 o 
  10   5  12       26.91       38.50     19.24 o 
 -12   6  12       40.13       42.64     26.67 o 
 -11   6  12       15.54       18.94     22.58 o 
 -10   6  12       85.11       89.53     28.83 o 
  -9   6  12        0.14       -1.59     18.86 o 
  -8   6  12       65.22       63.11     21.97 o 
  -7   6  12       77.75       26.69     19.09 o 
  -6   6  12      411.41      430.77     42.89 o 
  -5   6  12      128.10       92.46     19.92 o 
  -4   6  12      208.29      184.42     24.06 o 
  -3   6  12        1.09       11.45     13.32 o 
  -2   6  12       11.47        6.21     13.76 o 
  -1   6  12       51.77       37.41     12.79 o 
   0   6  12       24.48       11.16     11.52 o 
   1   6  12       16.91        1.04     11.48 o 
   2   6  12        1.28       -5.58     11.94 o 
   3   6  12        8.38        8.30     12.78 o 
   4   6  12       11.48       11.91     13.70 o 
   5   6  12       12.30        0.95     13.80 o 
   6   6  12      142.35      129.67     25.84 o 
   7   6  12        2.13      -10.42     17.47 o 
   8   6  12       26.20       27.97     21.07 o 
   9   6  12        0.03        0.21     24.30 o 
 -10   7  12        8.15        2.06     23.27 o 
  -9   7  12       11.73       20.15     25.54 o 
  -8   7  12       13.82        8.03     21.24 o 
  -7   7  12       20.44       17.47     21.10 o 
  -6   7  12       75.94       55.79     19.36 o 
  -5   7  12      208.01      192.50     26.33 o 
  -4   7  12       66.43       57.10     18.27 o 
  -3   7  12        6.00        7.16     15.90 o 
  -2   7  12        5.63       -2.53     14.78 o 
  -1   7  12        0.23       -5.40     15.68 o 
   0   7  12       18.81       17.38     16.99 o 
   1   7  12        0.00       -7.18     12.66 o 
   2   7  12       12.95       11.95     14.43 o 
   3   7  12        9.16        6.24     14.48 o 
   4   7  12       37.44       20.82     15.96 o 
   5   7  12        7.90        7.62     16.75 o 
   6   7  12      274.47      361.96     38.19 o 
   7   7  12        7.05        0.04     21.07 o 
  -7   8  12       18.91       14.98     25.18 o 
  -6   8  12       22.08       26.35     20.33 o 
  -5   8  12        3.37        7.94     17.11 o 
  -4   8  12        3.55        6.65     17.49 o 
  -3   8  12        0.18        2.48     18.11 o 
  -2   8  12       27.28       27.82     18.89 o 
  -1   8  12      132.35      131.69     24.89 o 
   0   8  12       53.97       58.54     21.60 o 
   1   8  12       17.85       17.33     19.81 o 
   2   8  12        0.95       -4.98     16.31 o 
   3   8  12       13.04       -0.78     17.24 o 
   4   8  12       22.58       14.12     18.57 o 
 -16   1  13        8.76       12.96     35.99 o 
 -15   1  13        1.90        9.17     31.70 o 
 -14   1  13        0.88        5.73     28.82 o 
 -13   1  13       24.36       31.84     29.98 o 
 -12   1  13       59.05       31.22     26.73 o 
 -11   1  13       89.00       68.02     20.10 o 
 -10   1  13      147.72      127.21     18.97 o 
  -9   1  13        0.43       -7.97     10.59 o 
  -8   1  13       44.89       22.83     12.04 o 
  -7   1  13       48.26       27.82     10.36 o 
  -6   1  13      155.63      150.99     15.53 o 
  -5   1  13     1502.50     1567.02     39.51 o 
  -4   1  13      499.96      509.13     23.26 o 
  -3   1  13     1028.71     1057.01     32.66 o 
  -2   1  13      601.78      566.51     24.94 o 
  -1   1  13        4.01        4.25      8.28 o 
   0   1  13      203.41      189.13     17.10 o 
   1   1  13      376.06      351.19     20.84 o 
   2   1  13      237.99      212.69     18.68 o 
   3   1  13        0.00       -0.25      8.53 o 
   4   1  13      540.11      522.02     26.85 o 
   5   1  13      515.93      486.35     26.43 o 
   6   1  13       22.81       11.76     10.56 o 
   7   1  13        1.64       10.82     11.12 o 
   8   1  13       17.90        1.10     11.79 o 
   9   1  13       24.30       18.41     13.82 o 
  10   1  13        0.24        2.29     13.62 o 
  11   1  13       92.30       85.87     19.87 o 
  12   1  13        7.53       -2.62     17.09 o 
 -16   2  13        6.13        4.23     39.71 o 
 -15   2  13       99.77       86.93     40.59 o 
 -14   2  13        0.06      -23.12     28.48 o 
 -13   2  13      114.52       83.60     33.84 o 
 -12   2  13        0.60        1.24     25.06 o 
 -11   2  13        0.35       -2.05     16.37 o 
 -10   2  13       30.13       29.83     17.14 o 
  -9   2  13      306.10      324.08     41.55 o 
  -8   2  13      493.62      460.15     34.86 o 
  -7   2  13        0.26       -3.45     10.42 o 
  -6   2  13      481.40      449.49     22.61 o 
  -5   2  13       91.03       82.81     12.53 o 
  -4   2  13      338.29      329.30     20.15 o 
  -3   2  13     1731.07     1870.86     43.46 o 
  -2   2  13      783.79      792.43     28.88 o 
  -1   2  13      411.16      380.85     21.63 o 
   0   2  13       29.23       22.60      9.82 o 
   1   2  13       25.48       11.60      9.43 o 
   2   2  13        8.01        2.27      9.17 o 
   3   2  13      849.09      869.13     33.62 o 
   4   2  13        9.82        4.07      9.91 o 
   5   2  13       10.41       -1.62      9.74 o 
   6   2  13       27.35       24.20     11.68 o 
   7   2  13       68.83       45.87     14.00 o 
   8   2  13        2.56       -3.10     11.58 o 
   9   2  13        0.05       -1.56     13.28 o 
  10   2  13       18.32        9.06     15.40 o 
  11   2  13        4.84        6.74     16.10 o 
  12   2  13        4.19       -7.51     17.59 o 
 -15   3  13       31.23       34.41     38.13 o 
 -14   3  13        0.00        2.06     29.44 o 
 -13   3  13       18.78       24.70     31.89 o 
 -12   3  13        0.02       -1.71     17.42 o 
 -11   3  13        8.45       -2.37     17.32 o 
 -10   3  13      122.98      132.43     25.61 o 
  -9   3  13      112.27       84.45     22.71 o 
  -8   3  13      149.30      107.37     23.03 o 
  -7   3  13      636.62      638.70     42.42 o 
  -6   3  13       28.81       11.52     14.63 o 
  -5   3  13       27.22       15.82     10.99 o 
  -4   3  13       43.39       24.59     12.45 o 
  -3   3  13      141.04      124.98     17.72 o 
  -2   3  13       23.96        8.06      8.73 o 
  -1   3  13     1251.07     1379.92     38.50 o 
   0   3  13      437.75      448.00     20.19 o 
   1   3  13       30.53       19.13      8.61 o 
   2   3  13       38.20       15.50      9.00 o 
   3   3  13        2.83        5.39     10.76 o 
   4   3  13        1.15        5.55     10.36 o 
   5   3  13      311.12      343.10     25.83 o 
   6   3  13       12.14       11.15     11.99 o 
   7   3  13        1.79        5.88     12.58 o 
   8   3  13        2.03       -3.28     12.61 o 
   9   3  13        3.14        1.67     13.57 o 
  10   3  13       76.87       71.69     19.07 o 
  11   3  13        8.73        0.06     17.24 o 
 -14   4  13        1.32       -3.70     35.14 o 
 -13   4  13        0.00       -2.53     21.51 o 
 -12   4  13      119.38      135.41     30.32 o 
 -11   4  13      125.83      125.68     27.44 o 
 -10   4  13        0.37       -8.87     16.91 o 
  -9   4  13        6.64       10.01     15.85 o 
  -8   4  13       44.71       36.42     19.35 o 
  -7   4  13      142.71      161.07     28.83 o 
  -6   4  13       29.78       25.67     16.90 o 
  -5   4  13      393.54      449.14     38.19 o 
  -4   4  13      201.59      182.33     29.30 o 
  -3   4  13       79.89       48.69     14.44 o 
  -2   4  13      781.54      818.26     31.41 o 
  -1   4  13      287.69      280.48     21.74 o 
   0   4  13      499.32      531.00     26.17 o 
   1   4  13       39.64       22.71     10.56 o 
   2   4  13       51.78       42.71     11.28 o 
   3   4  13       11.12        9.97     11.38 o 
   4   4  13      237.95      285.18     24.34 o 
   5   4  13       56.43       46.26     14.30 o 
   6   4  13       78.84       79.30     16.46 o 
   7   4  13        3.51       -5.57     12.95 o 
   8   4  13        0.97       -3.06     13.71 o 
   9   4  13      103.32      102.95     20.35 o 
  10   4  13        1.69        8.06     17.38 o 
 -13   5  13       40.34       39.48     26.63 o 
 -12   5  13        6.43        4.22     23.42 o 
 -11   5  13        3.54       -8.75     19.67 o 
 -10   5  13       10.67        3.74     19.34 o 
  -9   5  13       41.95       27.92     19.10 o 
  -8   5  13       11.42        2.50     18.03 o 
  -7   5  13       11.53        1.33     15.61 o 
  -6   5  13       12.27       13.69     17.33 o 
  -5   5  13        3.32       -1.61     15.56 o 
  -4   5  13       12.04       17.68     17.95 o 
  -3   5  13       70.65       46.21     15.90 o 
  -2   5  13      669.65      674.01     30.10 o 
  -1   5  13       38.83       22.86     11.80 o 
   0   5  13       19.25       20.58     11.67 o 
   1   5  13      111.84      109.77     16.94 o 
   2   5  13      195.34      184.92     20.60 o 
   3   5  13      110.79      106.39     17.16 o 
   4   5  13        4.43        3.40     14.07 o 
   5   5  13        1.11        1.52     15.41 o 
   6   5  13        3.94       -3.16     13.46 o 
   7   5  13       55.44       56.36     17.72 o 
   8   5  13        4.29        6.78     15.98 o 
   9   5  13       45.35       24.19     19.01 o 
 -12   6  13        1.34       -9.57     23.70 o 
 -11   6  13        8.03        8.25     24.17 o 
 -10   6  13        3.70       -1.34     21.15 o 
  -9   6  13       17.39       11.93     26.53 o 
  -8   6  13        0.83       -0.19     18.11 o 
  -7   6  13      418.21      504.33     48.89 o 
  -6   6  13        0.31       -0.48     17.45 o 
  -5   6  13      145.19      127.63     27.05 o 
  -4   6  13       50.77       44.27     16.35 o 
  -3   6  13      105.59       91.27     20.31 o 
  -2   6  13       18.17        5.07     14.47 o 
  -1   6  13        3.12        4.40     11.95 o 
   0   6  13        0.20       -6.75     11.67 o 
   1   6  13       69.86       59.40     15.45 o 
   2   6  13        4.10        3.25     13.60 o 
   3   6  13       70.86       57.56     16.02 o 
   4   6  13      175.18      196.27     27.00 o 
   5   6  13       38.47       31.66     19.07 o 
   6   6  13       48.24       28.65     20.87 o 
   7   6  13        5.67        6.88     20.61 o 
   8   6  13        6.56        4.39     20.79 o 
  -9   7  13       10.02        8.61     24.16 o 
  -8   7  13       28.75       23.00     23.73 o 
  -7   7  13       53.32       26.08     24.22 o 
  -6   7  13      118.65      166.46     32.45 o 
  -5   7  13      245.74      231.79     29.98 o 
  -4   7  13        0.09        1.58     15.48 o 
  -3   7  13        0.97        4.38     16.03 o 
  -2   7  13       17.43       12.08     17.24 o 
  -1   7  13       68.39       74.69     21.11 o 
   0   7  13       12.97        3.31     16.17 o 
   1   7  13       24.24       35.76     16.39 o 
   2   7  13       34.14       25.05     15.84 o 
   3   7  13       27.01       17.03     16.71 o 
   4   7  13        7.17       20.87     19.98 o 
   5   7  13       17.57        5.08     20.39 o 
   6   7  13       27.88       27.04     23.13 o 
  -6   8  13        6.90       -9.40     20.13 o 
  -5   8  13      224.42      266.81     34.72 o 
  -4   8  13       97.78      127.98     26.06 o 
  -3   8  13       20.68       18.43     18.70 o 
  -2   8  13       22.14       19.77     20.36 o 
  -1   8  13       60.29       57.05     23.15 o 
   0   8  13       83.27       81.54     23.79 o 
   1   8  13       10.36       11.01     21.69 o 
   2   8  13       36.57       24.50     22.31 o 
 -13   0  14        0.00        6.27     28.85 o 
 -12   0  14       41.18       24.67     26.16 o 
 -11   0  14       22.34       25.06     27.24 o 
 -10   0  14       50.06       17.08     22.30 o 
  -9   0  14     1066.25     1266.28     77.45 o 
  -8   0  14      249.53      273.95     29.71 o 
  -7   0  14        9.41       15.34     14.25 o 
  -6   0  14       12.68        1.63     12.94 o 
  -5   0  14       13.18       -3.59     12.55 o 
  -4   0  14       70.95       77.51     18.92 o 
  -3   0  14     1526.02     1648.55     60.50 o 
  -2   0  14       84.90       94.78     27.18 o 
  -1   0  14      141.22      137.54     22.18 o 
   0   0  14      103.91       67.85     19.03 o 
   1   0  14      287.01      262.01     30.10 o 
   2   0  14        2.01       -4.29     12.55 o 
   3   0  14     1172.61     1339.69     59.46 o 
   4   0  14      117.83      135.09     24.68 o 
   5   0  14      233.50      153.76     26.36 o 
   6   0  14      147.86      132.97     26.47 o 
   7   0  14      255.89      246.93     45.60 o 
   8   0  14       11.02       15.67     19.02 o 
   9   0  14        1.35        1.98     19.21 o 
  10   0  14      130.71      130.05     31.33 o 
  11   0  14       52.76       60.03     26.80 o 
 -15   1  14        0.00       22.19     34.80 o 
 -14   1  14       92.86       98.79     41.41 o 
 -13   1  14        2.24        8.89     30.12 o 
 -12   1  14       31.71        6.55     28.45 o 
 -11   1  14        4.35       -4.97     23.71 o 
 -10   1  14        0.07       -4.30     12.73 o 
  -9   1  14       80.90       58.70     15.81 o 
  -8   1  14      234.22      240.76     23.37 o 
  -7   1  14       46.11       43.48     11.58 o 
  -6   1  14       41.39       23.72     10.50 o 
  -5   1  14       78.29       80.67     13.74 o 
  -4   1  14      130.33      122.68     15.12 o 
  -3   1  14        0.01        0.09      8.87 o 
  -2   1  14        3.76        4.42      9.52 o 
  -1   1  14        8.73        5.74      8.94 o 
   0   1  14       29.76       21.98     10.05 o 
   1   1  14       29.76       30.27     10.80 o 
   2   1  14       13.53        7.07     10.14 o 
   3   1  14      743.05      762.02     32.10 o 
   4   1  14      108.39       87.99     15.78 o 
   5   1  14        0.04        0.54     10.25 o 
   6   1  14      176.18      179.73     21.20 o 
   7   1  14        8.26        0.47     12.22 o 
   8   1  14        1.51       -1.88     12.71 o 
   9   1  14       29.71       15.62     14.53 o 
  10   1  14      117.86      127.92     22.39 o 
  11   1  14        6.79        8.58     17.28 o 
 -15   2  14        5.92       -6.49     35.39 o 
 -14   2  14        0.62       -8.95     32.85 o 
 -13   2  14       21.29       29.13     30.60 o 
 -12   2  14        6.56      -20.41     25.85 o 
 -11   2  14       23.46       17.49     17.80 o 
 -10   2  14      199.94      216.46     29.58 o 
  -9   2  14        7.90       -3.26     15.39 o 
  -8   2  14      112.69       97.42     22.11 o 
  -7   2  14        0.28        3.74     14.88 o 
  -6   2  14      154.12      150.99     19.25 o 
  -5   2  14      131.18      113.72     14.99 o 
  -4   2  14       42.13       33.95     10.66 o 
  -3   2  14      176.92      187.36     18.22 o 
  -2   2  14      486.75      488.11     24.84 o 
  -1   2  14      259.56      243.72     19.75 o 
   0   2  14       23.30       18.17     10.23 o 
   1   2  14       98.81       73.92     13.32 o 
   2   2  14      148.84      125.30     16.30 o 
   3   2  14      379.41      386.63     25.71 o 
   4   2  14      101.66      108.81     16.82 o 
   5   2  14        3.88        7.03     11.26 o 
   6   2  14        0.48       -2.18     11.63 o 
   7   2  14       36.61       40.08     14.60 o 
   8   2  14       99.70       77.12     17.75 o 
   9   2  14       80.99       60.37     17.41 o 
  10   2  14       18.09       20.13     16.12 o 
  11   2  14       51.52       66.27     20.45 o 
 -14   3  14       63.57       69.07     39.26 o 
 -13   3  14       12.97       -5.22     30.14 o 
 -12   3  14       45.95       59.95     24.76 o 
 -11   3  14       36.17       37.57     21.43 o 
 -10   3  14      117.53       91.02     23.96 o 
  -9   3  14       17.74        1.19     16.74 o 
  -8   3  14        1.14       -1.44     16.01 o 
  -7   3  14       24.33       28.57     17.05 o 
  -6   3  14       46.08       37.83     14.73 o 
  -5   3  14      249.15      238.60     31.90 o 
  -4   3  14       72.50       48.92     14.10 o 
  -3   3  14       94.99       69.97     16.55 o 
  -2   3  14      183.02      145.02     29.47 o 
  -1   3  14      145.49      116.69     15.57 o 
   0   3  14        6.21       -0.58      9.57 o 
   1   3  14        0.90       -1.38      9.71 o 
   2   3  14        3.62       -0.78     10.19 o 
   3   3  14      272.29      298.43     24.63 o 
   4   3  14        9.66       16.68     11.89 o 
   5   3  14        0.01       -5.45     11.10 o 
   6   3  14       31.85       33.65     13.86 o 
   7   3  14       19.79       16.01     14.04 o 
   8   3  14        4.18       -7.14     14.11 o 
   9   3  14       91.35       76.20     19.55 o 
  10   3  14       37.94       37.35     18.55 o 
 -14   4  14       62.88        6.10     37.51 o 
 -13   4  14        5.50       -5.35     22.32 o 
 -12   4  14       21.14       15.15     22.21 o 
 -11   4  14        3.75        3.39     19.27 o 
 -10   4  14      153.91      134.76     26.63 o 
  -9   4  14       23.21       21.39     17.59 o 
  -8   4  14        1.27       -3.29     16.28 o 
  -7   4  14       31.50       14.61     17.71 o 
  -6   4  14       61.23       58.29     20.07 o 
  -5   4  14      306.20      283.19     35.47 o 
  -4   4  14       78.98       69.38     22.23 o 
  -3   4  14        2.90        4.26     12.52 o 
  -2   4  14       71.75       43.01     14.99 o 
  -1   4  14      138.29      123.56     17.22 o 
   0   4  14       26.85        5.85     10.48 o 
   1   4  14      142.94      128.51     17.62 o 
   2   4  14       39.91       26.91     14.76 o 
   3   4  14       19.08       18.01     11.98 o 
   4   4  14      162.49      153.12     19.97 o 
   5   4  14        0.81       -3.45     12.41 o 
   6   4  14      102.93      121.48     20.04 o 
   7   4  14        4.03       -0.57     14.31 o 
   8   4  14        8.49        0.89     15.36 o 
   9   4  14       28.39       40.63     18.53 o 
  10   4  14       10.83        7.38     18.78 o 
 -12   5  14       88.63      124.50     44.29 o 
 -11   5  14       35.79       42.00     25.58 o 
 -10   5  14       49.97       73.79     25.60 o 
  -9   5  14       44.21       35.77     20.02 o 
  -8   5  14        6.95       10.78     19.66 o 
  -7   5  14        5.17        4.87     17.60 o 
  -6   5  14       89.91       67.77     22.25 o 
  -5   5  14        7.43       11.55     18.08 o 
  -4   5  14       42.52       29.79     20.92 o 
  -3   5  14       37.46       11.59     17.47 o 
  -2   5  14       30.08       15.09     11.41 o 
  -1   5  14      192.17      225.74     22.15 o 
   0   5  14       13.32       18.28     12.13 o 
   1   5  14        0.34       -7.62     11.27 o 
   2   5  14       20.21       11.78     15.13 o 
   3   5  14       50.72       49.81     17.66 o 
   4   5  14        2.04       -2.05     15.32 o 
   5   5  14       31.62       23.42     17.13 o 
   6   5  14        0.01       -3.88     15.97 o 
   7   5  14        0.48       -0.06     16.35 o 
   8   5  14        5.14        0.50     16.72 o 
 -11   6  14       29.24       25.75     26.95 o 
 -10   6  14        1.52       11.40     23.07 o 
  -9   6  14       99.36       86.51     28.34 o 
  -8   6  14       65.86       29.95     21.56 o 
  -7   6  14       34.11       61.89     25.33 o 
  -6   6  14       66.25       42.83     23.90 o 
  -5   6  14        0.08       10.36     19.22 o 
  -4   6  14        2.67        0.47     15.64 o 
  -3   6  14       47.51       39.23     17.16 o 
  -2   6  14        9.84        6.80     15.58 o 
  -1   6  14      107.08       72.92     19.68 o 
   0   6  14       66.17       30.66     14.67 o 
   1   6  14       11.23       12.68     14.16 o 
   2   6  14        0.84       -8.52     13.75 o 
   3   6  14       11.16        8.61     16.70 o 
   4   6  14       20.21       15.51     18.16 o 
   5   6  14       10.67        1.80     18.60 o 
   6   6  14       13.43        5.63     21.08 o 
   7   6  14        0.01       -6.21     21.50 o 
  -8   7  14        8.32        5.41     24.06 o 
  -7   7  14        1.99        9.00     24.38 o 
  -6   7  14      339.54      444.54     49.18 o 
  -5   7  14        0.03        1.28     22.29 o 
  -4   7  14        0.11        5.79     17.57 o 
  -3   7  14       38.02       37.05     18.96 o 
  -2   7  14       29.01       27.62     18.20 o 
  -1   7  14        0.46        8.58     18.61 o 
   0   7  14       15.41        1.17     17.55 o 
   1   7  14      113.33      144.76     22.93 o 
   2   7  14       23.20       12.77     16.94 o 
   3   7  14        0.01      -16.15     19.20 o 
   4   7  14       64.54       71.63     24.97 o 
  -2   8  14       24.81       22.56     20.81 o 
 -15   1  15        0.04        4.97     34.91 o 
 -14   1  15      100.62      113.01     47.33 o 
 -13   1  15       13.74        0.31     30.29 o 
 -12   1  15        0.88       -8.83     28.68 o 
 -11   1  15       57.03       21.34     30.62 o 
 -10   1  15      838.70      938.61     72.77 o 
  -9   1  15       31.46       27.74     14.21 o 
  -8   1  15      155.66      145.04     20.31 o 
  -7   1  15      381.55      380.91     23.82 o 
  -6   1  15        1.60        2.16     10.49 o 
  -5   1  15       96.35       75.96     14.43 o 
  -4   1  15      334.92      372.51     24.84 o 
  -3   1  15       50.72       23.96     10.90 o 
  -2   1  15      184.20      192.98     19.07 o 
  -1   1  15      461.41      473.98     25.72 o 
   0   1  15       28.35       18.05     10.78 o 
   1   1  15      646.03      647.04     30.25 o 
   2   1  15      279.99      247.21     21.47 o 
   3   1  15     1384.03     1519.14     46.53 o 
   4   1  15       21.96       27.80     12.55 o 
   5   1  15       19.76       11.73     12.17 o 
   6   1  15       39.05       44.70     14.57 o 
   7   1  15        0.06       -3.20     12.37 o 
   8   1  15       29.44       27.90     15.10 o 
   9   1  15       92.27       94.61     19.84 o 
  10   1  15       10.74        7.58     17.15 o 
 -14   2  15        4.49        1.81     35.56 o 
 -13   2  15      181.90      176.55     47.08 o 
 -12   2  15        7.97       22.38     30.14 o 
 -11   2  15        1.28       -3.87     17.71 o 
 -10   2  15       10.62       16.20     17.75 o 
  -9   2  15       25.39       17.39     17.73 o 
  -8   2  15        0.02       -0.93     17.05 o 
  -7   2  15        6.73        3.94     15.32 o 
  -6   2  15       46.86       28.39     18.33 o 
  -5   2  15       99.38      112.12     19.31 o 
  -4   2  15        9.89        9.75     10.66 o 
  -3   2  15      151.53      169.36     17.95 o 
  -2   2  15      961.32     1004.16     35.51 o 
  -1   2  15      218.25      201.95     19.27 o 
   0   2  15      626.95      609.41     28.99 o 
   1   2  15      112.50       91.00     15.40 o 
   2   2  15       87.91       76.48     15.31 o 
   3   2  15       16.73       10.69     11.65 o 
   4   2  15       77.93       75.96     16.26 o 
   5   2  15       33.02       19.08     12.97 o 
   6   2  15        2.86       -1.41     12.20 o 
   7   2  15        1.51        3.62     12.97 o 
   8   2  15       37.20       34.58     15.66 o 
   9   2  15      131.50      146.32     23.19 o 
  10   2  15       47.87       31.78     18.88 o 
 -14   3  15        1.06      -29.10     34.63 o 
 -13   3  15        5.96       17.64     35.14 o 
 -12   3  15       25.15       68.52     25.42 o 
 -11   3  15      136.73      141.81     28.77 o 
 -10   3  15        0.14       -5.53     16.92 o 
  -9   3  15       45.62       45.98     21.58 o 
  -8   3  15      148.81      152.19     28.93 o 
  -7   3  15       15.98       10.77     16.51 o 
  -6   3  15       30.53       18.58     17.47 o 
  -5   3  15        6.26        9.02     16.43 o 
  -4   3  15       39.80       26.35     13.79 o 
  -3   3  15      107.94       79.60     17.45 o 
  -2   3  15       59.10       62.87     16.72 o 
  -1   3  15      707.16      742.73     38.80 o 
   0   3  15      103.01       83.44     15.92 o 
   1   3  15      323.71      359.48     26.95 o 
   2   3  15        0.23        2.83     10.59 o 
   3   3  15      301.08      336.84     26.04 o 
   4   3  15      145.76      144.42     20.56 o 
   5   3  15      659.18      780.68     37.56 o 
   6   3  15        3.58       -6.20     13.38 o 
   7   3  15      288.06      380.80     31.58 o 
   8   3  15       41.93       39.14     17.31 o 
   9   3  15        1.25        6.42     17.97 o 
 -13   4  15       21.97       25.92     25.62 o 
 -12   4  15        4.30       -2.80     22.83 o 
 -11   4  15       67.80       49.41     23.67 o 
 -10   4  15      105.38      117.03     26.99 o 
  -9   4  15       13.32       20.92     20.67 o 
  -8   4  15       36.95       40.84     20.34 o 
  -7   4  15        0.35        1.91     16.56 o 
  -6   4  15       36.75       31.33     20.45 o 
  -5   4  15       63.80       50.49     22.05 o 
  -4   4  15       28.54       34.06     21.18 o 
  -3   4  15       49.88       45.32     15.78 o 
  -2   4  15       14.99       -3.19     12.80 o 
  -1   4  15       14.88       16.63     14.05 o 
   0   4  15        0.62       -4.07     12.97 o 
   1   4  15        0.82       -5.82     14.20 o 
   2   4  15       43.04       22.35     16.47 o 
   3   4  15       17.70        6.86     15.59 o 
   4   4  15      113.76       99.08     18.89 o 
   5   4  15        0.01       -0.65     14.22 o 
   6   4  15       93.64      130.12     21.76 o 
   7   4  15        3.76        5.57     16.91 o 
   8   4  15        0.13       -6.77     17.46 o 
 -12   5  15        0.65        3.90     25.68 o 
 -11   5  15       27.80       37.97     28.35 o 
 -10   5  15       16.86        7.88     21.90 o 
  -9   5  15       58.13       52.94     25.15 o 
  -8   5  15       95.41       81.50     27.98 o 
  -7   5  15       43.01       42.86     23.58 o 
  -6   5  15       56.69       58.75     22.27 o 
  -5   5  15       22.82       21.25     15.88 o 
  -4   5  15       77.02       58.98     25.16 o 
  -3   5  15       17.05       21.57     19.98 o 
  -2   5  15        2.46        4.15     20.26 o 
  -1   5  15        6.90        2.20     12.09 o 
   0   5  15       60.10       32.13     14.21 o 
   1   5  15        3.95       -0.41     14.88 o 
   2   5  15        4.70       -4.84     16.07 o 
   3   5  15      134.48      179.21     27.20 o 
   4   5  15        0.18       -7.01     17.51 o 
   5   5  15       66.34       93.70     24.95 o 
   6   5  15       25.37       26.02     20.35 o 
   7   5  15       15.32       19.49     21.65 o 
 -10   6  15       14.69        8.25     24.63 o 
  -9   6  15       23.33       16.49     23.01 o 
  -8   6  15      256.68      305.75     44.86 o 
  -7   6  15        1.72        8.81     21.49 o 
  -6   6  15      118.54      130.63     30.54 o 
  -5   6  15       99.89       93.91     29.45 o 
  -4   6  15        9.40        2.54     20.53 o 
  -3   6  15        3.59       -5.96     21.20 o 
  -2   6  15        2.25        9.24     16.55 o 
  -1   6  15      101.61      123.29     24.36 o 
   0   6  15        1.25       -0.74     14.34 o 
   1   6  15       43.54       44.55     19.96 o 
   2   6  15        0.10        3.90     18.61 o 
   3   6  15       30.41       36.50     19.88 o 
   4   6  15       15.17       15.44     20.37 o 
   5   6  15       20.88       12.83     21.79 o 
  -7   7  15        0.09        0.72     24.48 o 
  -6   7  15       10.43       22.65     23.72 o 
  -5   7  15       14.52        5.95     22.66 o 
  -4   7  15       12.68       33.00     25.53 o 
  -3   7  15       63.22       65.20     19.87 o 
  -2   7  15       10.04        4.24     18.38 o 
  -1   7  15        0.57        9.68     19.95 o 
   0   7  15       41.06       52.45     24.26 o 
   1   7  15       22.26       11.80     21.32 o 
   2   7  15       20.67       31.87     22.12 o 
 -11   0  16       13.66       -2.09     29.07 o 
 -10   0  16       62.20       31.47     29.81 o 
  -9   0  16      213.33      167.09     38.95 o 
  -8   0  16       12.57       26.02     18.69 o 
  -7   0  16       32.54       40.22     19.38 o 
  -6   0  16       19.00       16.88     16.81 o 
  -5   0  16        3.80        8.43     16.14 o 
  -4   0  16      137.23      105.08     23.43 o 
  -3   0  16      102.96      104.86     24.01 o 
  -2   0  16       55.26       24.20     16.95 o 
  -1   0  16       81.56       46.69     17.38 o 
   0   0  16        3.19        2.29     14.47 o 
   1   0  16       28.31       15.94     16.64 o 
   2   0  16     1540.04     2038.89     78.73 o 
   3   0  16      953.14     1064.23     58.12 o 
   4   0  16       55.54       17.95     18.04 o 
   5   0  16        9.99       19.31     18.72 o 
   6   0  16       24.70       16.99     18.98 o 
   7   0  16       21.44       13.61     20.13 o 
   8   0  16       35.87       44.87     24.82 o 
   9   0  16       93.06      151.11     34.99 o 
 -14   1  16       78.73       99.33     45.10 o 
 -13   1  16       30.76       17.10     33.67 o 
 -12   1  16        1.24       14.00     31.25 o 
 -11   1  16        0.66       12.56     27.27 o 
 -10   1  16       96.83       77.20     33.59 o 
  -9   1  16       42.39       34.97     21.17 o 
  -8   1  16       67.86       43.25     16.05 o 
  -7   1  16        2.87       -0.98     13.37 o 
  -6   1  16       19.84        4.76     11.79 o 
  -5   1  16      335.67      347.20     24.25 o 
  -4   1  16       31.91       21.90     11.97 o 
  -3   1  16        0.89       -9.60     10.35 o 
  -2   1  16      350.98      383.34     26.58 o 
  -1   1  16       50.95       50.30     13.83 o 
   0   1  16       62.90       60.60     14.71 o 
   1   1  16      140.78      155.58     19.28 o 
   2   1  16        6.41        4.93     11.50 o 
   3   1  16       27.14       27.19     13.23 o 
   4   1  16      284.25      352.71     28.15 o 
   5   1  16       17.85       14.06     12.97 o 
   6   1  16        0.01       -1.97     12.59 o 
   7   1  16       17.46       10.73     15.51 o 
   8   1  16        3.36        1.67     15.16 o 
   9   1  16        3.24        2.22     16.67 o 
 -14   2  16        8.26        2.23     37.00 o 
 -13   2  16        3.41       -4.54     32.85 o 
 -12   2  16        0.03      -24.50     33.11 o 
 -11   2  16       17.03        6.12     27.21 o 
 -10   2  16        2.12       -1.61     18.92 o 
  -9   2  16       66.01       47.99     22.11 o 
  -8   2  16        2.51        1.32     19.05 o 
  -7   2  16      137.23      113.82     25.72 o 
  -6   2  16      253.27      263.52     34.97 o 
  -5   2  16       49.27       32.55     15.46 o 
  -4   2  16       43.43       42.76     15.74 o 
  -3   2  16       29.30       23.08     12.56 o 
  -2   2  16       88.88       64.55     15.34 o 
  -1   2  16       26.53        9.06     11.14 o 
   0   2  16       97.22       94.59     16.90 o 
   1   2  16       72.94       71.03     15.13 o 
   2   2  16       17.65       10.53     12.38 o 
   3   2  16        2.42        0.19     11.98 o 
   4   2  16       73.85       71.43     16.75 o 
   5   2  16       24.01       12.53     13.85 o 
   6   2  16        0.31        3.44     14.21 o 
   7   2  16       33.72       49.64     17.23 o 
   8   2  16        7.51        2.21     16.97 o 
   9   2  16       42.72       44.91     19.67 o 
 -13   3  16        4.21      -20.04     33.93 o 
 -12   3  16        0.13       -0.42     33.90 o 
 -11   3  16       14.85       16.38     20.51 o 
 -10   3  16        0.05        1.37     19.00 o 
  -9   3  16       23.62       16.86     21.52 o 
  -8   3  16        0.60        4.30     19.12 o 
  -7   3  16       31.60       25.59     19.75 o 
  -6   3  16       35.40       23.68     19.06 o 
  -5   3  16       59.12       35.57     21.23 o 
  -4   3  16      341.10      393.28     31.00 o 
  -3   3  16       47.41       53.48     17.59 o 
  -2   3  16       15.23       20.43     15.11 o 
  -1   3  16       14.76       11.67     15.19 o 
   0   3  16        4.09        8.13     14.51 o 
   1   3  16       65.10       53.13     15.32 o 
   2   3  16        5.24        4.04     12.57 o 
   3   3  16       12.54       11.74     13.43 o 
   4   3  16      102.59       96.68     18.75 o 
   5   3  16       95.25       93.40     19.41 o 
   6   3  16        0.00        3.14     14.59 o 
   7   3  16        2.97        4.46     15.96 o 
   8   3  16       10.11       -6.39     16.07 o 
 -12   4  16       19.25       28.44     27.67 o 
 -11   4  16       31.83       27.21     24.92 o 
 -10   4  16        0.94        9.32     20.59 o 
  -9   4  16       12.95        4.69     21.38 o 
  -8   4  16       82.71       89.94     27.00 o 
  -7   4  16        6.12       11.01     19.60 o 
  -6   4  16        2.31        0.48     17.88 o 
  -5   4  16        7.18       14.16     18.97 o 
  -4   4  16        9.52        6.81     18.74 o 
  -3   4  16        0.49        8.81     19.50 o 
  -2   4  16       20.57       28.31     16.24 o 
  -1   4  16        4.58        2.94     14.89 o 
   0   4  16       86.67       92.58     21.44 o 
   1   4  16      109.64       73.98     19.72 o 
   2   4  16        2.36        6.84     15.99 o 
   3   4  16       42.92       27.16     18.92 o 
   4   4  16       10.18        2.94     16.26 o 
   5   4  16        0.05        5.82     15.77 o 
   6   4  16       20.29       23.01     17.47 o 
   7   4  16        5.49        8.40     17.53 o 
 -10   5  16        0.02       -0.87     22.06 o 
  -9   5  16        0.30      -10.19     20.94 o 
  -8   5  16        1.02       10.89     21.46 o 
  -7   5  16        1.30       -6.31     20.70 o 
  -6   5  16       20.46       15.86     19.86 o 
  -5   5  16      121.70      130.01     32.50 o 
  -4   5  16        6.61        1.76     21.54 o 
  -3   5  16       35.85       41.79     23.21 o 
  -2   5  16       15.92       14.97     22.09 o 
  -1   5  16      131.37      145.11     25.09 o 
   0   5  16      115.60      109.79     22.51 o 
   1   5  16      133.38      164.15     27.68 o 
   2   5  16       10.29       10.82     18.12 o 
   3   5  16        1.92        5.23     18.05 o 
   4   5  16      145.34      148.62     28.07 o 
   5   5  16       91.11       95.84     25.77 o 
   6   5  16        0.61        5.12     22.45 o 
  -8   6  16        1.75        3.71     23.19 o 
  -7   6  16        6.30       16.95     24.29 o 
  -6   6  16       90.62       75.21     28.55 o 
  -5   6  16        4.42        0.44     22.30 o 
  -4   6  16        1.54        0.64     25.01 o 
  -3   6  16        6.63      -10.38     22.90 o 
  -2   6  16       21.20        3.30     23.30 o 
  -1   6  16        0.71       -2.57     17.46 o 
   0   6  16       67.35       17.64     26.24 o 
   1   6  16       55.61       65.51     22.26 o 
   2   6  16       21.57       23.93     20.79 o 
   3   6  16       55.63       66.91     24.97 o 
   4   6  16       12.98        4.94     21.53 o 
  -4   7  16       46.91       73.89     30.39 o 
  -3   7  16       28.75       29.02     23.28 o 
  -2   7  16        0.33       -8.61     19.54 o 
  -1   7  16        2.89       -6.21     20.95 o 
 -13   1  17       14.38       24.44     38.73 o 
 -12   1  17       77.07       69.72     38.56 o 
 -11   1  17       90.39       85.02     35.56 o 
 -10   1  17      175.70      156.79     43.69 o 
  -9   1  17       79.28      109.57     26.98 o 
  -8   1  17        9.41        6.59     18.50 o 
  -7   1  17        0.46       -1.41     12.54 o 
  -6   1  17       30.13       28.68     13.50 o 
  -5   1  17       23.70       15.64     12.84 o 
  -4   1  17       18.97       23.97     13.08 o 
  -3   1  17       68.67       60.98     15.52 o 
  -2   1  17      223.30      226.36     22.65 o 
  -1   1  17      164.43      148.37     20.05 o 
   0   1  17       80.38       83.81     16.63 o 
   1   1  17      178.46      160.06     20.28 o 
   2   1  17      243.51      239.56     24.31 o 
   3   1  17       19.39       15.90     13.51 o 
   4   1  17       24.33       10.01     14.18 o 
   5   1  17       82.03       50.22     15.79 o 
   6   1  17       27.35       17.83     15.52 o 
   7   1  17       27.03       11.15     16.57 o 
   8   1  17       29.54       18.93     18.28 o 
 -13   2  17      181.60      199.81     52.56 o 
 -12   2  17        2.33      -25.57     34.04 o 
 -11   2  17       32.79       40.50     34.83 o 
 -10   2  17      239.07      316.86     40.34 o 
  -9   2  17      106.37       82.39     26.37 o 
  -8   2  17        3.40       11.94     19.56 o 
  -7   2  17        1.06       -3.34     17.98 o 
  -6   2  17        3.63       -6.27     18.43 o 
  -5   2  17       56.35       29.70     16.96 o 
  -4   2  17       31.13       37.24     17.35 o 
  -3   2  17      122.58      109.56     21.45 o 
  -2   2  17       48.43       43.44     14.76 o 
  -1   2  17       36.36       25.20     13.63 o 
   0   2  17       42.31       42.48     15.06 o 
   1   2  17        1.53        2.55     12.36 o 
   2   2  17       66.39       45.38     14.75 o 
   3   2  17      486.84      514.56     33.85 o 
   4   2  17       26.88       12.80     14.43 o 
   5   2  17       43.32       41.73     17.24 o 
   6   2  17       82.68       87.08     20.02 o 
   7   2  17        0.58        3.27     16.46 o 
   8   2  17        9.26       10.77     18.67 o 
 -12   3  17        9.33       12.48     35.96 o 
 -11   3  17       32.63       13.18     21.95 o 
 -10   3  17        7.98        8.49     23.11 o 
  -9   3  17      109.91      102.13     28.86 o 
  -8   3  17       34.81       34.18     21.69 o 
  -7   3  17       53.75       33.64     21.51 o 
  -6   3  17       83.89       79.48     24.81 o 
  -5   3  17       10.97       18.92     20.24 o 
  -4   3  17       88.78       60.39     22.60 o 
  -3   3  17       61.31       71.10     19.68 o 
  -2   3  17      123.62      118.72     23.00 o 
  -1   3  17      225.00      255.79     29.84 o 
   0   3  17       19.76       14.01     15.56 o 
   1   3  17       99.67      120.31     23.18 o 
   2   3  17        0.66        1.73     13.19 o 
   3   3  17      205.28      192.24     23.59 o 
   4   3  17       12.73       15.35     15.22 o 
   5   3  17      162.36      185.73     24.70 o 
   6   3  17       51.69       69.15     20.88 o 
   7   3  17       15.58        6.79     17.67 o 
 -11   4  17        4.60       -1.81     22.67 o 
 -10   4  17      132.68      117.84     30.94 o 
  -9   4  17        0.24       -6.68     21.41 o 
  -8   4  17       62.00       83.29     27.59 o 
  -7   4  17      109.35      128.75     31.31 o 
  -6   4  17       20.29       17.73     17.12 o 
  -5   4  17       97.78       81.81     26.80 o 
  -4   4  17        0.22        5.36     21.28 o 
  -3   4  17        2.33       12.21     21.41 o 
  -2   4  17       20.31       14.78     17.36 o 
  -1   4  17        2.13       15.33     16.04 o 
   0   4  17       18.20       20.79     17.74 o 
   1   4  17       78.77      113.20     23.78 o 
   2   4  17       85.86       80.19     23.27 o 
   3   4  17        0.48       -4.32     18.32 o 
   4   4  17      213.66      324.35     36.19 o 
   5   4  17        6.39        1.79     19.49 o 
   6   4  17       96.25      100.36     26.06 o 
  -9   5  17        4.38      -16.88     23.41 o 
  -8   5  17       34.34       35.91     24.28 o 
  -7   5  17       60.27       74.88     28.68 o 
  -6   5  17       24.67       31.20     24.63 o 
  -5   5  17        0.01       14.69     25.60 o 
  -4   5  17       12.28       10.86     24.18 o 
  -3   5  17        1.44       -2.27     21.36 o 
  -2   5  17        9.50       -2.66     22.66 o 
  -1   5  17        0.11      -12.83     21.66 o 
   0   5  17        5.59        3.06     17.19 o 
   1   5  17        6.23        0.57     18.71 o 
   2   5  17        3.94        0.47     17.68 o 
   3   5  17       23.26       25.70     20.57 o 
   4   5  17       16.48        3.23     22.10 o 
  -6   6  17        4.02        3.04     24.82 o 
  -5   6  17       21.01       -0.97     23.73 o 
  -4   6  17        8.29       19.92     28.19 o 
  -3   6  17        3.81        8.01     25.78 o 
  -2   6  17       53.54       60.31     30.51 o 
  -1   6  17       31.70       35.02     28.71 o 
   0   6  17       39.22       25.56     27.15 o 
   1   6  17        0.37        1.91     21.97 o 
  -9   0  18      303.58      433.57     58.74 o 
  -8   0  18       41.29       54.28     32.83 o 
  -7   0  18       24.75       21.24     17.36 o 
  -6   0  18       30.89       27.49     21.50 o 
  -5   0  18       31.32       29.42     21.22 o 
  -4   0  18      151.29      148.94     29.47 o 
  -3   0  18      121.86      118.54     28.23 o 
  -2   0  18        2.02       -1.02     18.27 o 
  -1   0  18       93.20      117.21     27.95 o 
   0   0  18       30.95       22.54     19.98 o 
   1   0  18      987.18     1178.71     64.11 o 
   2   0  18        9.99       10.58     20.67 o 
   3   0  18        0.78       -2.13     20.91 o 
   4   0  18       25.19       54.09     24.86 o 
   5   0  18        1.41       10.94     24.15 o 
   6   0  18       20.44       -9.92     24.11 o 
   7   0  18       16.41       19.70     27.20 o 
 -12   1  18        3.00       14.62     40.76 o 
 -11   1  18      109.36      113.49     44.62 o 
 -10   1  18       59.90       67.88     37.12 o 
  -9   1  18        1.39       -3.50     26.48 o 
  -8   1  18        1.10       -2.62     19.85 o 
  -7   1  18       27.97       24.79     17.03 o 
  -6   1  18        4.76       -1.96     15.75 o 
  -5   1  18        7.45        8.72     13.88 o 
  -4   1  18        0.04       -1.44     13.38 o 
  -3   1  18       80.91       70.01     17.01 o 
  -2   1  18        4.89       -2.26     13.35 o 
  -1   1  18       74.98       70.24     16.61 o 
   0   1  18      114.88      124.87     19.71 o 
   1   1  18      302.84      346.08     29.19 o 
   2   1  18        2.89       12.13     14.20 o 
   3   1  18       74.63       61.79     17.72 o 
   4   1  18       55.25       41.97     17.14 o 
   5   1  18        0.03       -0.56     15.02 o 
   6   1  18        5.85       -0.44     16.27 o 
   7   1  18        0.78        3.37     18.26 o 
 -12   2  18       97.70      116.85     48.07 o 
 -11   2  18       10.74       18.37     35.54 o 
 -10   2  18        2.92       -4.15     33.98 o 
  -9   2  18        0.02       -1.11     21.04 o 
  -8   2  18        5.11       -0.73     21.14 o 
  -7   2  18       66.03       44.18     23.40 o 
  -6   2  18       15.53       27.71     22.35 o 
  -5   2  18       16.74        8.34     20.83 o 
  -4   2  18       25.06       23.78     18.14 o 
  -3   2  18       11.17       10.03     16.17 o 
  -2   2  18        0.00       -6.10     15.03 o 
  -1   2  18       53.32       55.11     16.64 o 
   0   2  18       43.79       51.31     16.54 o 
   1   2  18      136.04      129.49     20.74 o 
   2   2  18        4.03       -1.79     15.08 o 
   3   2  18       12.20        8.77     14.80 o 
   4   2  18       19.06       36.13     17.72 o 
   5   2  18        3.62        5.78     16.12 o 
   6   2  18        4.02       -2.01     16.71 o 
 -11   3  18       29.12       13.04     36.86 o 
 -10   3  18        6.20       -6.80     24.09 o 
  -9   3  18       76.31       75.42     28.02 o 
  -8   3  18        9.61       18.89     23.37 o 
  -7   3  18        3.32       -2.28     21.43 o 
  -6   3  18      105.05      120.73     29.92 o 
  -5   3  18       14.79       16.34     21.17 o 
  -4   3  18       47.06       23.76     22.01 o 
  -3   3  18       20.85       23.29     17.44 o 
  -2   3  18        0.09        2.92     16.78 o 
  -1   3  18        2.61       15.72     18.25 o 
   0   3  18       65.12       65.84     21.05 o 
   1   3  18       16.91       -0.37     16.28 o 
   2   3  18        1.71       -0.50     16.20 o 
   3   3  18       34.60       25.14     17.68 o 
   4   3  18       11.27       17.99     16.10 o 
   5   3  18        0.64        9.99     17.06 o 
   6   3  18        0.09       -6.74     17.62 o 
  -9   4  18        0.52       -2.48     23.80 o 
  -8   4  18        3.22       16.52     25.10 o 
  -7   4  18        2.53       -1.83     22.29 o 
  -6   4  18       19.42       14.46     20.22 o 
  -5   4  18        4.55       17.84     22.74 o 
  -4   4  18       33.18       24.34     22.79 o 
  -3   4  18       22.34       27.97     23.36 o 
  -2   4  18       14.98       11.83     22.21 o 
  -1   4  18        1.18       -6.68     17.18 o 
   0   4  18        2.54        8.35     18.06 o 
   1   4  18        3.38       -2.60     18.32 o 
   2   4  18        8.87        5.94     19.50 o 
   3   4  18        7.58        1.44     19.56 o 
   4   4  18        0.49      -15.97     19.23 o 
  -7   5  18       23.69       17.26     25.69 o 
  -6   5  18        0.26      -19.01     22.58 o 
  -5   5  18       37.49       56.54     30.81 o 
  -4   5  18       21.38       30.55     27.28 o 
  -3   5  18        4.14       16.74     24.64 o 
  -2   5  18      112.47      104.64     33.00 o 
  -1   5  18       73.02       80.64     29.24 o 
   0   5  18       24.04       37.76     22.03 o 
   1   5  18       27.75        2.94     20.53 o 
   2   5  18        0.02        8.39     21.88 o 
 -11   1  19      201.47      210.96     53.52 o 
 -10   1  19        1.26       -1.92     36.44 o 
  -9   1  19       85.27       90.26     37.26 o 
  -8   1  19        0.02       -2.70     21.45 o 
  -7   1  19        0.58       12.39     18.11 o 
  -6   1  19       17.19       14.94     22.86 o 
  -5   1  19        0.15       -0.88     17.89 o 
  -4   1  19       85.65       69.54     18.36 o 
  -3   1  19       11.63       -0.91     14.52 o 
  -2   1  19        2.47        2.62     14.71 o 
  -1   1  19        3.04        1.24     15.15 o 
   0   1  19      312.68      366.91     30.64 o 
   1   1  19       34.45       25.04     16.18 o 
   2   1  19        0.65       -3.79     15.35 o 
   3   1  19       14.27       11.47     16.45 o 
   4   1  19        9.97        9.55     16.67 o 
   5   1  19       65.52       88.25     22.22 o 
 -10   2  19       78.63       66.05     40.45 o 
  -9   2  19       58.65       64.52     26.35 o 
  -8   2  19       85.47      103.63     28.84 o 
  -7   2  19       33.33        8.20     23.35 o 
  -6   2  19       11.16       -5.58     22.40 o 
  -5   2  19       12.42        2.74     23.08 o 
  -4   2  19      277.89      347.76     35.31 o 
  -3   2  19        2.76       -3.29     17.55 o 
  -2   2  19      136.37      165.75     26.58 o 
  -1   2  19        5.71       15.71     18.26 o 
   0   2  19       58.57       69.50     19.59 o 
   1   2  19       15.84       12.44     16.62 o 
   2   2  19       76.55       90.06     21.45 o 
   3   2  19       10.13        8.48     17.24 o 
   4   2  19       45.75       62.53     20.66 o 
   5   2  19        0.00       -1.67     17.83 o 
  -9   3  19       62.57       76.81     29.47 o 
  -8   3  19        1.53      -15.22     22.95 o 
  -7   3  19      147.10      142.98     34.03 o 
  -6   3  19        1.85       -9.41     22.49 o 
  -5   3  19       66.72       50.30     27.58 o 
  -4   3  19        0.57       -7.88     21.43 o 
  -3   3  19        4.43        5.11     24.63 o 
  -2   3  19        6.67      -13.55     16.80 o 
  -1   3  19       25.52        4.81     18.29 o 
   0   3  19        4.61        0.89     17.85 o 
   1   3  19      232.57      282.09     34.04 o 
   2   3  19      230.15      296.12     35.38 o 
   3   3  19       82.81       95.47     25.72 o 
   4   3  19        8.59        5.38     20.66 o 
  -7   4  19        5.35        6.13     25.63 o 
  -6   4  19       43.92       56.65     24.08 o 
  -5   4  19       45.71       31.98     25.79 o 
  -4   4  19        9.80        9.08     24.09 o 
  -3   4  19       10.32       -6.26     25.06 o 
  -2   4  19       21.66       21.37     26.47 o 
  -1   4  19       33.59       22.38     21.08 o 
   0   4  19       87.06      117.44     27.62 o 
   1   4  19        0.24      -11.07     20.45 o 
   2   4  19        1.04       -8.22     20.61 o 
  -3   5  19       23.07       38.02     28.88 o 
  -7   0  20       22.49        0.37     33.81 o 
  -6   0  20       35.86       48.54     27.47 o 
  -5   0  20      265.19      321.47     42.59 o 
  -4   0  20      810.00     1113.29     65.42 o 
  -3   0  20       38.38       55.10     27.13 o 
  -2   0  20       27.86       37.24     26.77 o 
  -1   0  20      138.87      178.85     34.36 o 
   0   0  20       72.65       96.99     30.64 o 
   1   0  20        1.57        1.27     23.51 o 
   2   0  20       99.65      110.81     31.74 o 
   3   0  20       21.78       28.69     26.40 o 
   4   0  20       18.57       35.95     28.92 o 
  -9   1  20        1.68        3.58     33.25 o 
  -8   1  20       19.95       21.20     36.24 o 
  -7   1  20       19.00        2.04     21.39 o 
  -6   1  20       31.47       48.86     26.86 o 
  -5   1  20       19.93       18.85     20.44 o 
  -4   1  20       24.03       23.05     20.98 o 
  -3   1  20       21.72       17.59     19.17 o 
  -2   1  20      107.94      128.26     22.59 o 
  -1   1  20       52.09       42.58     17.99 o 
   0   1  20        3.65        8.81     17.14 o 
   1   1  20       41.86       33.28     18.72 o 
   2   1  20       71.51      110.46     23.14 o 
   3   1  20       15.90        6.62     18.19 o 
  -8   2  20       12.36       26.19     26.62 o 
  -7   2  20        0.01        1.54     24.69 o 
  -6   2  20       10.81       13.83     26.19 o 
  -5   2  20      154.42      167.50     36.18 o 
  -4   2  20        6.10       14.38     24.53 o 
  -3   2  20        0.20       -2.54     18.70 o 
  -2   2  20        3.95       10.29     19.38 o 
  -1   2  20       10.37       -1.24     19.55 o 
   0   2  20      213.51      269.64     34.56 o 
   1   2  20       16.85       19.70     20.90 o 
   2   2  20       22.44       -5.85     17.75 o 
   3   2  20        0.49      -10.30     17.44 o 
  -7   3  20       98.61       94.93     30.33 o 
  -6   3  20        5.15       -6.24     25.39 o 
  -5   3  20        0.27       -4.66     26.03 o 
  -4   3  20       23.04       34.99     41.04 o 
  -3   3  20       18.33       23.23     27.01 o 
  -2   3  20       23.91        7.68     20.70 o 
  -1   3  20        3.51       13.76     21.07 o 
   0   3  20        6.53        3.76     22.21 o 
   1   3  20        5.26       -6.19     20.18 o 
  -6   1  21        1.67        2.65     26.90 o 
  -5   1  21      109.70      120.32     33.32 o 
  -4   1  21        6.19       -1.25     20.61 o 
  -3   1  21       10.36       10.28     21.20 o 
  -2   1  21      115.41      173.69     31.41 o 
  -1   1  21       17.59        4.70     18.61 o 
   0   1  21       75.47      112.84     24.20 o 
  -5   2  21       36.97       27.85     29.15 o 
  -4   2  21        0.36        5.39     27.24 o 
  -3   2  21        2.89      -11.05     20.58 o 
  -2   2  21       55.82       67.30     24.93 o 
  -1   2  21      412.33      662.92     51.71 o 
                                                 
